# Supplementary material for: Crystal structure of 4-chloro-N-{[1-(4-chloro­benzo­yl)piperidin-4-yl]meth­yl}benzamide monohydrate
Source: Acta Crystallogr Sect E Struct Rep Online. 2014 Sep 3;70(Pt 10):o1080. doi: 10.1107/S1600536814018522 (PMC4257193; doi:10.1107/S1600536814018522)
Supplement: Supplementary file 1 [file e-70-o1080-sup1.cif]

##############################################################################
#                                                                            #
# This CIF contains the data in a paper accepted for publication in          #
# Acta Crystallographica Section E. It conforms to the requirements of       #
# Notes for Authors for Acta Crystallographica Section E, and has been       #
# peer reviewed under the auspices of the IUCr Commission on Journals.       #
#                                                                            #
# Full details of the Crystallographic Information File format               #
# are given in the paper "The Crystallographic Information File (CIF):       #
# a New Standard Archive File for Crystallography" by S. R. Hall, F. H.      #
# Allen and I. D. Brown [Acta Cryst. (1991), A47, 655-685].                  #
#                                                                            #
# The current version of the core CIF dictionary is obtainable from          #
# ftp://ftp.iucr.org/pub/cif_core.dic.                                       #
#                                                                            #
# Software is freely available for graphical display of the structure(s)     #
# in this CIF. For information consult the CIF software page                 #
# http://www.iucr.org/resources/cif/software.                                #
#                                                                            #
# This file may be used for bona fide research purposes within the           #
# scientific community so long as proper attribution is given to the journal # 
# article from which it was obtained.                                        #
#                                                                            #
##############################################################################
data_I
_audit_creation_method     SHELXL-97
_database_code_depnum_ccdc_archive     'CCDC 1014811'
_chemical_name_systematic
;
4-hloro-<i>N</i>-{[1-(4-chlorobenzoyl)piperidin-4-yl]methyl}benzamide
;
_chemical_name_common     ?
_chemical_formula_moiety     'C20 H20 Cl2 N2 O2 , H2 O'
_chemical_formula_sum     'C20 H22 Cl2 N2 O3'
_chemical_formula_iupac     'C20 H20 Cl2 N2 O2 , H2 O'
_chemical_formula_weight     409.30
_chemical_melting_point     ?
_symmetry_cell_setting     monoclinic
_symmetry_space_group_name_H-M     'P 21/n'
_symmetry_space_group_name_Hall     '-P 2yn'
loop_
    _symmetry_equiv_pos_as_xyz
    'x, y, z'
    '-x+1/2, y+1/2, -z+1/2'
    '-x, -y, -z'
    'x-1/2, -y-1/2, z-1/2'
_cell_length_a     8.965(5)
_cell_length_b     19.613(5)
_cell_length_c     11.456(5)
_cell_angle_alpha     90.000(5)
_cell_angle_beta     96.989(5)
_cell_angle_gamma     90.000(5)
_cell_volume     1999.3(15)
_cell_formula_units_Z     4
_cell_measurement_reflns_used     4985
_cell_measurement_theta_min     ?
_cell_measurement_theta_max     ?
_cell_measurement_temperature     293(2)
_exptl_crystal_description     block
_exptl_crystal_colour     colourless
_exptl_crystal_size_max     0.20
_exptl_crystal_size_mid     0.15
_exptl_crystal_size_min     0.10
_exptl_crystal_density_diffrn     1.360
_exptl_crystal_density_meas     ?
_exptl_crystal_density_method     'not measured'
_exptl_crystal_F_000     856
_exptl_absorpt_coefficient_mu     0.347
_exptl_absorpt_correction_type     multi-scan
_exptl_absorpt_process_details     '(SADABS; Bruker, 2008)'
_exptl_absorpt_correction_T_min     0.939
_exptl_absorpt_correction_T_max     0.966
_exptl_special_details     ?
_diffrn_ambient_temperature     293(2)
_diffrn_radiation_type     MoK\a
_diffrn_radiation_wavelength     0.71073
_diffrn_radiation_source     'fine-focus sealed tube'
_diffrn_radiation_monochromator     graphite
_diffrn_measurement_device_type     'Bruker APEII CCD'
_diffrn_measurement_method     '\w and \f scan'
_diffrn_detector_area_resol_mean     ?
_diffrn_reflns_number     18886
_diffrn_reflns_av_R_equivalents     0.0302
_diffrn_reflns_av_sigmaI/netI     0.0333
_diffrn_reflns_theta_min     2.07
_diffrn_reflns_theta_max     28.32
_diffrn_reflns_theta_full     28.32
_diffrn_measured_fraction_theta_max     0.999
_diffrn_measured_fraction_theta_full     0.999
_diffrn_reflns_limit_h_min     -11
_diffrn_reflns_limit_h_max     11
_diffrn_reflns_limit_k_min     -26
_diffrn_reflns_limit_k_max     26
_diffrn_reflns_limit_l_min     -15
_diffrn_reflns_limit_l_max     15
_diffrn_standards_number     0
_diffrn_standards_interval_count     .
_diffrn_standards_interval_time     .
_diffrn_standards_decay_%     ?
_refine_special_details
;
Refinement of <i>F</i>^2^ against ALL reflections. The weighted <i>R</i>-factor
<i>wR</i> and goodness of fit <i>S</i> are based on <i>F</i>^2^, conventional
<i>R</i>-factors <i>R</i> are based on <i>F</i>, with <i>F</i> set to zero for
negative <i>F</i>^2^. The threshold expression of <i>F</i>^2^ >
\s(<i>F</i>^2^) is used only for calculating <i>R</i>-factors(gt) <i>etc</i>.
and is not relevant to the choice of reflections for refinement.
<i>R</i>-factors based on <i>F</i>^2^ are statistically about twice as large
as those based on <i>F</i>, and <i>R</i>- factors based on ALL data will be
even larger.
;
_reflns_number_total     4985
_reflns_number_gt     2967
_reflns_threshold_expression     'I>2\s(I)'
_refine_ls_structure_factor_coef     Fsqd
_refine_ls_matrix_type     full
_refine_ls_R_factor_all     0.0844
_refine_ls_R_factor_gt     0.0433
_refine_ls_wR_factor_gt     0.1017
_refine_ls_wR_factor_ref     0.1195
_refine_ls_goodness_of_fit_ref     1.026
_refine_ls_restrained_S_all     1.027
_refine_ls_number_reflns     4985
_refine_ls_number_parameters     252
_refine_ls_number_restraints     2
_refine_ls_hydrogen_treatment     mixed
_refine_ls_weighting_scheme     calc
_refine_ls_weighting_details
         'calc w=1/[\s^2^(Fo^2^)+(0.0472P)^2^+0.4010P] where P=(Fo^2^+2Fc^2^)/3'
_atom_sites_solution_hydrogens     geom
_atom_sites_solution_primary     direct
_atom_sites_solution_secondary     difmap
_refine_ls_shift/su_max     0.000
_refine_ls_shift/su_mean     0.000
_refine_diff_density_max     0.231
_refine_diff_density_min     -0.302
_refine_ls_extinction_method     none
_refine_ls_extinction_coef     ?
loop_
    _atom_type_symbol
    _atom_type_description
    _atom_type_scat_dispersion_real
    _atom_type_scat_dispersion_imag
    _atom_type_scat_source
    'C' 'C' 0.0033 0.0016
                         'International Tables Vol C Tables 4.2.6.8 and 6.1.1.4'
    'H' 'H' 0.0000 0.0000
                         'International Tables Vol C Tables 4.2.6.8 and 6.1.1.4'
    'N' 'N' 0.0061 0.0033
                         'International Tables Vol C Tables 4.2.6.8 and 6.1.1.4'
    'O' 'O' 0.0106 0.0060
                         'International Tables Vol C Tables 4.2.6.8 and 6.1.1.4'
    'Cl' 'Cl' 0.1484 0.1585
                         'International Tables Vol C Tables 4.2.6.8 and 6.1.1.4'
_computing_data_collection     'APEX2 (Bruker, 2008)'
_computing_cell_refinement     'SAINT (Bruker, 2008)'
_computing_data_reduction     'SAINT (Bruker, 2008)'
_computing_structure_solution     'SHELXS97 (Sheldrick, 2008)'
_computing_structure_refinement     'SHELXL97 (Sheldrick, 2008)'
_computing_molecular_graphics     'ORTEP-3 for Windows (Farrugia, 2012)'
_computing_publication_material
                            'SHELXL97 (Sheldrick, 2008) and PLATON (Spek, 2009)'
loop_
    _atom_site_type_symbol
    _atom_site_label
    _atom_site_fract_x
    _atom_site_fract_y
    _atom_site_fract_z
    _atom_site_U_iso_or_equiv
    _atom_site_adp_type
    _atom_site_calc_flag
    _atom_site_refinement_flags
    _atom_site_occupancy
    _atom_site_symmetry_multiplicity
    _atom_site_disorder_assembly
    _atom_site_disorder_group
    C C1 0.2856(2) 0.04517(10) -0.36865(17) 0.0557(5) Uani d . 1 1 . .
    C C2 0.1651(2) 0.05009(11) -0.30553(18) 0.0604(5) Uani d . 1 1 . .
    H H2 0.0676 0.0448 -0.3426 0.072 Uiso calc R 1 1 . .
    C C3 0.1908(2) 0.06295(10) -0.18659(17) 0.0548(5) Uani d . 1 1 . .
    H H3 0.1096 0.0658 -0.1434 0.066 Uiso calc R 1 1 . .
    C C4 0.33501(19) 0.07168(9) -0.13004(15) 0.0445(4) Uani d . 1 1 . .
    C C5 0.4537(2) 0.06734(10) -0.19643(16) 0.0508(5) Uani d . 1 1 . .
    H H5 0.5513 0.0734 -0.1601 0.061 Uiso calc R 1 1 . .
    C C6 0.4299(2) 0.05428(11) -0.31542(17) 0.0550(5) Uani d . 1 1 . .
    H H6 0.5105 0.0517 -0.3591 0.066 Uiso calc R 1 1 . .
    C C7 0.3542(2) 0.08172(10) 0.00066(16) 0.0499(5) Uani d . 1 1 . .
    C C8 0.5234(2) 0.10784(10) 0.17983(15) 0.0525(5) Uani d . 1 1 . .
    H H8A 0.6209 0.0872 0.2027 0.063 Uiso calc R 1 1 . .
    H H8B 0.4497 0.0820 0.2167 0.063 Uiso calc R 1 1 . .
    C C9 0.52633(19) 0.18034(10) 0.22638(14) 0.0443(4) Uani d . 1 1 . .
    H H9 0.5999 0.2063 0.1877 0.053 Uiso calc R 1 1 . .
    C C10 0.5769(2) 0.18086(10) 0.35899(15) 0.0502(5) Uani d . 1 1 . .
    H H10A 0.5085 0.1533 0.3986 0.060 Uiso calc R 1 1 . .
    H H10B 0.6764 0.1610 0.3745 0.060 Uiso calc R 1 1 . .
    C C11 0.5798(2) 0.25282(11) 0.40699(15) 0.0520(5) Uani d . 1 1 . .
    H H11A 0.6068 0.2517 0.4916 0.062 Uiso calc R 1 1 . .
    H H11B 0.6553 0.2792 0.3731 0.062 Uiso calc R 1 1 . .
    C C12 0.3794(2) 0.28733(11) 0.25369(15) 0.0537(5) Uani d . 1 1 . .
    H H12A 0.4454 0.3159 0.2136 0.064 Uiso calc R 1 1 . .
    H H12B 0.2794 0.3070 0.2418 0.064 Uiso calc R 1 1 . .
    C C13 0.3756(2) 0.21620(10) 0.20237(15) 0.0487(4) Uani d . 1 1 . .
    H H13A 0.3469 0.2189 0.1181 0.058 Uiso calc R 1 1 . .
    H H13B 0.3000 0.1895 0.2357 0.058 Uiso calc R 1 1 . .
    C C14 0.3605(2) 0.32021(10) 0.45609(15) 0.0447(4) Uani d . 1 1 . .
    C C15 0.41215(19) 0.31470(9) 0.58496(14) 0.0419(4) Uani d . 1 1 . .
    C C16 0.4207(2) 0.25291(10) 0.64373(16) 0.0513(5) Uani d . 1 1 . .
    H H16 0.3991 0.2126 0.6023 0.062 Uiso calc R 1 1 . .
    C C17 0.4615(2) 0.25100(11) 0.76433(17) 0.0561(5) Uani d . 1 1 . .
    H H17 0.4668 0.2096 0.8043 0.067 Uiso calc R 1 1 . .
    C C18 0.4939(2) 0.31065(11) 0.82394(15) 0.0533(5) Uani d . 1 1 . .
    C C19 0.4847(2) 0.37221(11) 0.76756(16) 0.0558(5) Uani d . 1 1 . .
    H H19 0.5066 0.4123 0.8095 0.067 Uiso calc R 1 1 . .
    C C20 0.4425(2) 0.37407(10) 0.64751(15) 0.0492(4) Uani d . 1 1 . .
    H H20 0.4345 0.4158 0.6086 0.059 Uiso calc R 1 1 . .
    N N1 0.48785(17) 0.10246(8) 0.05253(13) 0.0504(4) Uani d . 1 1 . .
    H H1 0.5560 0.1131 0.0090 0.061 Uiso calc R 1 1 . .
    N N2 0.43298(16) 0.28557(8) 0.37952(12) 0.0483(4) Uani d . 1 1 . .
    O O1 0.24827(16) 0.07042(10) 0.05634(13) 0.0782(5) Uani d . 1 1 . .
    O O2 0.25144(15) 0.35694(7) 0.42328(11) 0.0607(4) Uani d . 1 1 . .
    O O1W 0.1758(2) -0.02509(12) 0.22242(18) 0.0874(5) Uani d D 1 1 . .
    Cl Cl1 0.25541(8) 0.02408(4) -0.51685(5) 0.0906(2) Uani d . 1 1 . .
    Cl Cl2 0.54727(9) 0.30789(4) 0.97486(4) 0.0908(2) Uani d . 1 1 . .
    H H1WA 0.188(5) -0.0575(19) 0.172(3) 0.19(2) Uiso d D 1 1 . .
    H H1WB 0.181(9) 0.002(4) 0.162(5) 0.34(4) Uiso d D 1 1 . .
loop_
    _atom_site_aniso_label
    _atom_site_aniso_U_11
    _atom_site_aniso_U_22
    _atom_site_aniso_U_33
    _atom_site_aniso_U_12
    _atom_site_aniso_U_13
    _atom_site_aniso_U_23
    C1 0.0626(12) 0.0528(13) 0.0495(10) 0.0066(10) -0.0011(9) -0.0074(9)
    C2 0.0482(11) 0.0644(14) 0.0657(13) 0.0005(10) -0.0047(9) -0.0062(10)
    C3 0.0457(10) 0.0572(13) 0.0622(12) -0.0030(9) 0.0088(9) -0.0050(10)
    C4 0.0466(10) 0.0346(10) 0.0528(10) -0.0020(8) 0.0076(8) -0.0052(8)
    C5 0.0447(10) 0.0519(12) 0.0556(11) -0.0026(9) 0.0056(8) -0.0118(9)
    C6 0.0534(11) 0.0591(13) 0.0539(11) 0.0027(9) 0.0119(9) -0.0091(9)
    C7 0.0498(11) 0.0476(12) 0.0538(10) -0.0021(9) 0.0121(9) -0.0048(9)
    C8 0.0574(11) 0.0545(13) 0.0458(10) 0.0015(9) 0.0073(8) -0.0021(9)
    C9 0.0436(9) 0.0514(12) 0.0384(8) -0.0011(8) 0.0074(7) -0.0037(8)
    C10 0.0437(10) 0.0646(14) 0.0420(9) 0.0108(9) 0.0035(7) -0.0027(9)
    C11 0.0414(10) 0.0711(14) 0.0427(9) 0.0064(9) 0.0013(7) -0.0124(9)
    C12 0.0588(11) 0.0613(13) 0.0396(9) 0.0121(10) 0.0000(8) -0.0028(9)
    C13 0.0477(10) 0.0586(12) 0.0386(8) 0.0028(9) 0.0001(7) -0.0037(8)
    C14 0.0462(10) 0.0449(11) 0.0431(9) 0.0019(9) 0.0064(7) -0.0014(8)
    C15 0.0413(9) 0.0459(11) 0.0392(8) 0.0041(8) 0.0083(7) -0.0010(8)
    C16 0.0591(11) 0.0428(11) 0.0520(10) 0.0007(9) 0.0068(8) -0.0011(9)
    C17 0.0653(12) 0.0505(13) 0.0532(11) 0.0020(10) 0.0098(9) 0.0136(10)
    C18 0.0575(11) 0.0655(14) 0.0379(9) 0.0043(10) 0.0104(8) 0.0034(9)
    C19 0.0689(13) 0.0513(13) 0.0472(10) 0.0008(10) 0.0072(9) -0.0079(9)
    C20 0.0597(11) 0.0425(11) 0.0459(9) 0.0018(9) 0.0080(8) 0.0027(8)
    N1 0.0529(9) 0.0543(10) 0.0456(8) -0.0062(8) 0.0124(7) -0.0097(7)
    N2 0.0454(8) 0.0599(10) 0.0389(7) 0.0093(7) 0.0016(6) -0.0078(7)
    O1 0.0602(9) 0.1147(14) 0.0636(9) -0.0184(9) 0.0238(7) -0.0073(9)
    O2 0.0645(8) 0.0697(10) 0.0478(7) 0.0263(7) 0.0061(6) 0.0034(7)
    O1W 0.0768(11) 0.1049(15) 0.0855(12) -0.0057(10) 0.0296(9) -0.0120(12)
    Cl1 0.0863(4) 0.1263(6) 0.0551(3) 0.0222(4) -0.0080(3) -0.0227(3)
    Cl2 0.1259(6) 0.1059(6) 0.0391(3) 0.0055(4) 0.0041(3) 0.0075(3)
_geom_special_details
;
All e.s.d.'s (except the e.s.d. in the dihedral angle between two l.s. planes)
are estimated using the full covariance matrix. The cell e.s.d.'s are taken
into account individually in the estimation of e.s.d.'s in distances, angles
and torsion angles; correlations between e.s.d.'s in cell parameters are only
used when they are defined by crystal symmetry. An approximate (isotropic)
treatment of cell e.s.d.'s is used for estimating e.s.d.'s involving l.s.
planes.
;
loop_
    _geom_bond_atom_site_label_1
    _geom_bond_atom_site_label_2
    _geom_bond_site_symmetry_2
    _geom_bond_distance
    _geom_bond_publ_flag
    C1 C6 . 1.373(3) ?
    C1 C2 . 1.374(3) ?
    C1 Cl1 . 1.736(2) ?
    C2 C3 . 1.377(3) ?
    C2 H2 . 0.9300 ?
    C3 C4 . 1.385(3) ?
    C3 H3 . 0.9300 ?
    C4 C5 . 1.384(3) ?
    C4 C7 . 1.499(2) ?
    C5 C6 . 1.378(3) ?
    C5 H5 . 0.9300 ?
    C6 H6 . 0.9300 ?
    C7 O1 . 1.227(2) ?
    C7 N1 . 1.334(2) ?
    C8 N1 . 1.458(2) ?
    C8 C9 . 1.518(3) ?
    C8 H8A . 0.9700 ?
    C8 H8B . 0.9700 ?
    C9 C13 . 1.518(3) ?
    C9 C10 . 1.532(2) ?
    C9 H9 . 0.9800 ?
    C10 C11 . 1.514(3) ?
    C10 H10A . 0.9700 ?
    C10 H10B . 0.9700 ?
    C11 N2 . 1.464(2) ?
    C11 H11A . 0.9700 ?
    C11 H11B . 0.9700 ?
    C12 N2 . 1.463(2) ?
    C12 C13 . 1.513(3) ?
    C12 H12A . 0.9700 ?
    C12 H12B . 0.9700 ?
    C13 H13A . 0.9700 ?
    C13 H13B . 0.9700 ?
    C14 O2 . 1.235(2) ?
    C14 N2 . 1.339(2) ?
    C14 C15 . 1.496(2) ?
    C15 C20 . 1.377(3) ?
    C15 C16 . 1.384(3) ?
    C16 C17 . 1.386(3) ?
    C16 H16 . 0.9300 ?
    C17 C18 . 1.368(3) ?
    C17 H17 . 0.9300 ?
    C18 C19 . 1.367(3) ?
    C18 Cl2 . 1.738(2) ?
    C19 C20 . 1.382(2) ?
    C19 H19 . 0.9300 ?
    C20 H20 . 0.9300 ?
    N1 H1 . 0.8600 ?
    O1W H1WA . 0.872(19) ?
    O1W H1WB . 0.87(2) ?
loop_
    _geom_angle_atom_site_label_1
    _geom_angle_atom_site_label_2
    _geom_angle_atom_site_label_3
    _geom_angle_site_symmetry_1
    _geom_angle_site_symmetry_3
    _geom_angle
    _geom_angle_publ_flag
    C6 C1 C2 . . 121.02(19) ?
    C6 C1 Cl1 . . 119.43(16) ?
    C2 C1 Cl1 . . 119.50(16) ?
    C1 C2 C3 . . 119.08(18) ?
    C1 C2 H2 . . 120.5 ?
    C3 C2 H2 . . 120.5 ?
    C2 C3 C4 . . 121.31(18) ?
    C2 C3 H3 . . 119.3 ?
    C4 C3 H3 . . 119.3 ?
    C5 C4 C3 . . 118.16(17) ?
    C5 C4 C7 . . 123.68(16) ?
    C3 C4 C7 . . 118.08(16) ?
    C6 C5 C4 . . 121.20(17) ?
    C6 C5 H5 . . 119.4 ?
    C4 C5 H5 . . 119.4 ?
    C1 C6 C5 . . 119.21(18) ?
    C1 C6 H6 . . 120.4 ?
    C5 C6 H6 . . 120.4 ?
    O1 C7 N1 . . 122.23(18) ?
    O1 C7 C4 . . 119.57(17) ?
    N1 C7 C4 . . 118.20(16) ?
    N1 C8 C9 . . 114.30(15) ?
    N1 C8 H8A . . 108.7 ?
    C9 C8 H8A . . 108.7 ?
    N1 C8 H8B . . 108.7 ?
    C9 C8 H8B . . 108.7 ?
    H8A C8 H8B . . 107.6 ?
    C8 C9 C13 . . 113.17(15) ?
    C8 C9 C10 . . 110.19(15) ?
    C13 C9 C10 . . 109.02(14) ?
    C8 C9 H9 . . 108.1 ?
    C13 C9 H9 . . 108.1 ?
    C10 C9 H9 . . 108.1 ?
    C11 C10 C9 . . 110.88(16) ?
    C11 C10 H10A . . 109.5 ?
    C9 C10 H10A . . 109.5 ?
    C11 C10 H10B . . 109.5 ?
    C9 C10 H10B . . 109.5 ?
    H10A C10 H10B . . 108.1 ?
    N2 C11 C10 . . 110.84(15) ?
    N2 C11 H11A . . 109.5 ?
    C10 C11 H11A . . 109.5 ?
    N2 C11 H11B . . 109.5 ?
    C10 C11 H11B . . 109.5 ?
    H11A C11 H11B . . 108.1 ?
    N2 C12 C13 . . 110.51(15) ?
    N2 C12 H12A . . 109.5 ?
    C13 C12 H12A . . 109.5 ?
    N2 C12 H12B . . 109.5 ?
    C13 C12 H12B . . 109.5 ?
    H12A C12 H12B . . 108.1 ?
    C12 C13 C9 . . 112.27(15) ?
    C12 C13 H13A . . 109.1 ?
    C9 C13 H13A . . 109.1 ?
    C12 C13 H13B . . 109.1 ?
    C9 C13 H13B . . 109.1 ?
    H13A C13 H13B . . 107.9 ?
    O2 C14 N2 . . 121.73(16) ?
    O2 C14 C15 . . 118.73(15) ?
    N2 C14 C15 . . 119.53(15) ?
    C20 C15 C16 . . 119.44(16) ?
    C20 C15 C14 . . 118.05(16) ?
    C16 C15 C14 . . 122.37(16) ?
    C15 C16 C17 . . 120.06(18) ?
    C15 C16 H16 . . 120.0 ?
    C17 C16 H16 . . 120.0 ?
    C18 C17 C16 . . 119.27(19) ?
    C18 C17 H17 . . 120.4 ?
    C16 C17 H17 . . 120.4 ?
    C17 C18 C19 . . 121.51(17) ?
    C17 C18 Cl2 . . 119.09(16) ?
    C19 C18 Cl2 . . 119.40(16) ?
    C18 C19 C20 . . 119.14(19) ?
    C18 C19 H19 . . 120.4 ?
    C20 C19 H19 . . 120.4 ?
    C15 C20 C19 . . 120.57(18) ?
    C15 C20 H20 . . 119.7 ?
    C19 C20 H20 . . 119.7 ?
    C7 N1 C8 . . 122.88(15) ?
    C7 N1 H1 . . 118.6 ?
    C8 N1 H1 . . 118.6 ?
    C14 N2 C11 . . 125.27(14) ?
    C14 N2 C12 . . 120.41(15) ?
    C11 N2 C12 . . 113.62(14) ?
    H1WA O1W H1WB . . 84(5) ?
loop_
    _geom_torsion_atom_site_label_1
    _geom_torsion_atom_site_label_2
    _geom_torsion_atom_site_label_3
    _geom_torsion_atom_site_label_4
    _geom_torsion_site_symmetry_1
    _geom_torsion_site_symmetry_2
    _geom_torsion_site_symmetry_3
    _geom_torsion_site_symmetry_4
    _geom_torsion
    _geom_torsion_publ_flag
    C6 C1 C2 C3 . . . . -1.4(3) ?
    Cl1 C1 C2 C3 . . . . 176.28(17) ?
    C1 C2 C3 C4 . . . . 0.7(3) ?
    C2 C3 C4 C5 . . . . 0.2(3) ?
    C2 C3 C4 C7 . . . . -176.73(19) ?
    C3 C4 C5 C6 . . . . -0.4(3) ?
    C7 C4 C5 C6 . . . . 176.32(18) ?
    C2 C1 C6 C5 . . . . 1.2(3) ?
    Cl1 C1 C6 C5 . . . . -176.49(16) ?
    C4 C5 C6 C1 . . . . -0.3(3) ?
    C5 C4 C7 O1 . . . . -164.2(2) ?
    C3 C4 C7 O1 . . . . 12.5(3) ?
    C5 C4 C7 N1 . . . . 15.3(3) ?
    C3 C4 C7 N1 . . . . -167.93(18) ?
    N1 C8 C9 C13 . . . . 62.2(2) ?
    N1 C8 C9 C10 . . . . -175.49(14) ?
    C8 C9 C10 C11 . . . . -179.77(15) ?
    C13 C9 C10 C11 . . . . -55.0(2) ?
    C9 C10 C11 N2 . . . . 56.1(2) ?
    N2 C12 C13 C9 . . . . -54.7(2) ?
    C8 C9 C13 C12 . . . . 177.72(15) ?
    C10 C9 C13 C12 . . . . 54.7(2) ?
    O2 C14 C15 C20 . . . . -53.4(2) ?
    N2 C14 C15 C20 . . . . 126.55(19) ?
    O2 C14 C15 C16 . . . . 122.3(2) ?
    N2 C14 C15 C16 . . . . -57.7(2) ?
    C20 C15 C16 C17 . . . . -0.8(3) ?
    C14 C15 C16 C17 . . . . -176.49(16) ?
    C15 C16 C17 C18 . . . . -0.4(3) ?
    C16 C17 C18 C19 . . . . 1.0(3) ?
    C16 C17 C18 Cl2 . . . . -179.19(14) ?
    C17 C18 C19 C20 . . . . -0.3(3) ?
    Cl2 C18 C19 C20 . . . . 179.87(14) ?
    C16 C15 C20 C19 . . . . 1.5(3) ?
    C14 C15 C20 C19 . . . . 177.37(16) ?
    C18 C19 C20 C15 . . . . -1.0(3) ?
    O1 C7 N1 C8 . . . . 5.4(3) ?
    C4 C7 N1 C8 . . . . -174.18(16) ?
    C9 C8 N1 C7 . . . . -104.7(2) ?
    O2 C14 N2 C11 . . . . 166.40(19) ?
    C15 C14 N2 C11 . . . . -13.5(3) ?
    O2 C14 N2 C12 . . . . -3.4(3) ?
    C15 C14 N2 C12 . . . . 176.71(17) ?
    C10 C11 N2 C14 . . . . 132.70(18) ?
    C10 C11 N2 C12 . . . . -56.9(2) ?
    C13 C12 N2 C14 . . . . -133.45(18) ?
    C13 C12 N2 C11 . . . . 55.7(2) ?
loop_
    _geom_hbond_atom_site_label_D
    _geom_hbond_atom_site_label_H
    _geom_hbond_atom_site_label_A
    _geom_hbond_site_symmetry_A
    _geom_hbond_distance_DH
    _geom_hbond_distance_HA
    _geom_hbond_distance_DA
    _geom_hbond_angle_DHA
    _geom_hbond_publ_flag
    N1 H1 O2 4_665 0.86 2.19 3.043(2) 171 yes
    O1W H1WA O2 2_545 0.872(19) 2.11(2) 2.972(3) 169(4) yes
    O1W H1WB O1 . 0.87(2) 1.96(3) 2.802(3) 163(7) yes
    C5 H5 O2 4_665 0.93 2.36 3.212(3) 152 yes
    C8 H8B O1 . 0.97 2.43 2.789(3) 102 no
    C12 H12B O2 . 0.97 2.34 2.738(2) 104 no
_iucr_refine_instructions_details
;
TITL USHA_PC5_0m in P2(1)/n
CELL  0.71073   8.9650  19.6130  11.4560   90.000   96.989   90.000
ZERR     4.00   0.0050   0.0050   0.0050    0.005    0.005    0.005
LATT   1
SYMM  1/2 - X, 1/2 + Y, 1/2 - Z
SFAC  C    H    N    O    CL
UNIT  80   88   8    12   8
EQIV $1 1/2+X, 1/2-Y, -1/2+Z
EQIV $2 1/2-X, -1/2+Y, 1/2-Z
DFIX 0.82 0.02 O1W H1WA O1W H1WB
HTAB N1  O2_$1
HTAB C5  O2_$1
HTAB O1W O2_$2
HTAB C8 O1
HTAB C12 O2
HTAB O1W O1
MERG   2
FMAP   2
PLAN   25
SIZE     0.10   0.15   0.20
ACTA
BOND$H
CONF
L.S.  50
TEMP  20.00
WGHT    0.047200    0.401000
FVAR       0.14593
C1    1    0.285558    0.045172   -0.368650    11.00000    0.06264    0.05281 =
         0.04955   -0.00744   -0.00114    0.00657
C2    1    0.165100    0.050086   -0.305526    11.00000    0.04824    0.06444 =
         0.06567   -0.00625   -0.00471    0.00053
AFIX  43
H2    2    0.067597    0.044798   -0.342605    11.00000   -1.20000
AFIX   0
C3    1    0.190773    0.062952   -0.186591    11.00000    0.04566    0.05718 =
         0.06215   -0.00497    0.00884   -0.00296
AFIX  43
H3    2    0.109619    0.065831   -0.143404    11.00000   -1.20000
AFIX   0
C4    1    0.335007    0.071684   -0.130038    11.00000    0.04655    0.03463 =
         0.05276   -0.00524    0.00765   -0.00196
C5    1    0.453701    0.067341   -0.196428    11.00000    0.04474    0.05191 =
         0.05555   -0.01185    0.00564   -0.00257
AFIX  43
H5    2    0.551343    0.073351   -0.160072    11.00000   -1.20000
AFIX   0
C6    1    0.429857    0.054277   -0.315416    11.00000    0.05341    0.05910 =
         0.05394   -0.00907    0.01192    0.00265
AFIX  43
H6    2    0.510533    0.051657   -0.359146    11.00000   -1.20000
AFIX   0
C7    1    0.354205    0.081725    0.000657    11.00000    0.04981    0.04755 =
         0.05383   -0.00483    0.01209   -0.00209
C8    1    0.523448    0.107838    0.179826    11.00000    0.05739    0.05453 =
         0.04585   -0.00212    0.00732    0.00154
AFIX  23
H8A   2    0.620919    0.087167    0.202704    11.00000   -1.20000
H8B   2    0.449749    0.081963    0.216740    11.00000   -1.20000
AFIX   0
C9    1    0.526333    0.180345    0.226384    11.00000    0.04357    0.05145 =
         0.03841   -0.00368    0.00735   -0.00114
AFIX  13
H9    2    0.599887    0.206262    0.187726    11.00000   -1.20000
AFIX   0
C10   1    0.576856    0.180861    0.358989    11.00000    0.04367    0.06458 =
         0.04201   -0.00271    0.00351    0.01077
AFIX  23
H10A  2    0.508534    0.153314    0.398622    11.00000   -1.20000
H10B  2    0.676386    0.160998    0.374478    11.00000   -1.20000
AFIX   0
C11   1    0.579759    0.252824    0.406987    11.00000    0.04139    0.07114 =
         0.04267   -0.01243    0.00131    0.00635
AFIX  23
H11A  2    0.606809    0.251731    0.491565    11.00000   -1.20000
H11B  2    0.655309    0.279181    0.373077    11.00000   -1.20000
AFIX   0
C12   1    0.379450    0.287326    0.253693    11.00000    0.05879    0.06126 =
         0.03959   -0.00275   -0.00005    0.01209
AFIX  23
H12A  2    0.445428    0.315880    0.213572    11.00000   -1.20000
H12B  2    0.279446    0.306960    0.241791    11.00000   -1.20000
AFIX   0
C13   1    0.375617    0.216196    0.202366    11.00000    0.04774    0.05855 =
         0.03856   -0.00365    0.00009    0.00279
AFIX  23
H13A  2    0.346880    0.218858    0.118080    11.00000   -1.20000
H13B  2    0.300030    0.189544    0.235667    11.00000   -1.20000
AFIX   0
C14   1    0.360469    0.320210    0.456086    11.00000    0.04618    0.04493 =
         0.04314   -0.00137    0.00639    0.00186
C15   1    0.412151    0.314697    0.584957    11.00000    0.04127    0.04594 =
         0.03925   -0.00098    0.00827    0.00407
C16   1    0.420730    0.252910    0.643729    11.00000    0.05908    0.04278 =
         0.05200   -0.00111    0.00684    0.00069
AFIX  43
H16   2    0.399122    0.212630    0.602263    11.00000   -1.20000
AFIX   0
C17   1    0.461495    0.251005    0.764327    11.00000    0.06530    0.05050 =
         0.05324    0.01361    0.00975    0.00201
AFIX  43
H17   2    0.466762    0.209631    0.804277    11.00000   -1.20000
AFIX   0
C18   1    0.493892    0.310646    0.823938    11.00000    0.05749    0.06553 =
         0.03791    0.00343    0.01040    0.00429
C19   1    0.484733    0.372211    0.767560    11.00000    0.06892    0.05131 =
         0.04719   -0.00794    0.00721    0.00076
AFIX  43
H19   2    0.506630    0.412322    0.809462    11.00000   -1.20000
AFIX   0
C20   1    0.442519    0.374068    0.647508    11.00000    0.05970    0.04253 =
         0.04586    0.00266    0.00804    0.00180
AFIX  43
H20   2    0.434550    0.415774    0.608622    11.00000   -1.20000
AFIX   0
N1    3    0.487846    0.102461    0.052533    11.00000    0.05288    0.05434 =
         0.04564   -0.00967    0.01235   -0.00620
AFIX  43
H1    2    0.555958    0.113120    0.008984    11.00000   -1.20000
AFIX   0
N2    3    0.432984    0.285567    0.379523    11.00000    0.04538    0.05986 =
         0.03892   -0.00777    0.00160    0.00931
O1    4    0.248270    0.070419    0.056341    11.00000    0.06024    0.11473 =
         0.06362   -0.00727    0.02385   -0.01839
O2    4    0.251437    0.356939    0.423284    11.00000    0.06446    0.06973 =
         0.04781    0.00345    0.00609    0.02627
O1W   4    0.175815   -0.025089    0.222417    11.00000    0.07682    0.10489 =
         0.08547   -0.01196    0.02960   -0.00572
CL1   5    0.255414    0.024076   -0.516850    11.00000    0.08626    0.12629 =
         0.05512   -0.02269   -0.00803    0.02224
CL2   5    0.547273    0.307889    0.974862    11.00000    0.12589    0.10588 =
         0.03910    0.00748    0.00409    0.00548
H1WA  2    0.187638   -0.057518    0.172267    11.00000    0.19193
H1WB  2    0.181486    0.001507    0.162450    11.00000    0.34451
HKLF 4
END
;
data_New_Global_Publ_Block
_journal_date_recd_electronic     2014-07-24
_journal_date_accepted     2014-08-14
_journal_name_full     'Acta Crystallographica, Section E'
_journal_year     2014
_journal_volume     70
_journal_issue     10
_journal_page_first     o1080
_journal_page_last     o1080
_journal_paper_category     HO
_journal_paper_doi     10.1107/S1600536814018522
_journal_coeditor_code     ZS2310
_publ_contact_author_name     'G. Usha'
_publ_contact_author_address
;
'PG and Research Department of Physics'
Queen Mary's College
Chennai-4
Tamilnadu
India
;
_publ_contact_author_email     'guqmc@yahoo.com'
_publ_contact_author_fax     ?
_publ_contact_author_phone     '9150761514'
_publ_section_title
;
Crystal structure of
4-chloro-<i>N</i>-{[1-(4-chlorobenzoyl)piperidin-4-yl]methyl}benzamide
monohydrate
;
loop_
    _publ_author_name
    _publ_author_address
    'Prathebha, K.'
;PG and Research Department of Physics
Queen Mary's College
Chennai-4
Tamilnadu
India
;
    'Reuben Jonathan, D.'
;Department of Chemistry
Madras Christian College,
Chennai-59
India.
;
    'Sathya, S.'
;PG and Research Department of Physics
Queen Mary's College
Chennai-4
Tamilnadu
India
;
    'Jovita, J.'
;PG and Research Department of Physics
Queen Mary's College
Chennai-4
Tamilnadu
India
;
    'Usha, G.'
;PG and Research Department of Physics
Queen Mary's College
Chennai-4
Tamilnadu
India
;
