# Supplementary material for: Crystal structure of 4-chloro-N-{[1-(4-chloro­benzo­yl)piperidin-4-yl]meth­yl}benzamide monohydrate
Source: Acta Crystallogr Sect E Struct Rep Online. 2014 Sep 3;70(Pt 10):o1080. doi: 10.1107/S1600536814018522 (PMC4257193; doi:10.1107/S1600536814018522)
Supplement: Supplementary file 2 [file e-70-o1080-Isup2.hkl]

#
# h,k,l, Fc-squared, Fo-squared, sigma(Fo-squared) and status flag
#
data_I
_shelx_title ' USHA_PC5_0m in P2(1)/n'
_shelx_refln_list_code          4
_shelx_F_calc_maximum      215.23
_exptl_crystal_F_000       856.00
_reflns_d_resolution_high  0.7492
 
loop_
 _symmetry_equiv_pos_as_xyz
 'x, y, z'
 '-x+1/2, y+1/2, -z+1/2'
 '-x, -y, -z'
 'x-1/2, -y-1/2, z-1/2'
 
_cell_length_a     8.9650
_cell_length_b    19.6130
_cell_length_c    11.4560
_cell_angle_alpha  90.000
_cell_angle_beta   96.989
_cell_angle_gamma  90.000
 
_shelx_F_squared_multiplier     1.000
 
loop_
 _refln_index_h
 _refln_index_k
 _refln_index_l
 _refln_F_squared_calc
 _refln_F_squared_meas
 _refln_F_squared_sigma
 _refln_observed_status
   2   0   0     7730.45     7684.43     87.20 o
   4   0   0     3908.53     3925.07     42.08 o
   6   0   0      572.63      579.27     10.49 o
   8   0   0        2.08       -6.19      7.28 o
  10   0   0       96.42       99.59      9.13 o
   1   1   0      224.66      264.88      4.23 o
   2   1   0     5699.78     5706.10     49.21 o
   3   1   0     1033.42      953.25      8.96 o
   4   1   0        0.53        2.83      1.11 o
   5   1   0        3.06        3.50      1.16 o
   6   1   0      191.44      210.00      3.92 o
   7   1   0        0.05       -1.81      1.81 o
   8   1   0        0.16       -2.67      2.67 o
   9   1   0        9.49       10.15      3.73 o
  10   1   0       11.33       13.75      4.08 o
  11   1   0       18.56       25.18      5.77 o
   0   2   0     1406.09     1505.98     37.10 o
   1   2   0     1504.32     1566.61     21.06 o
   2   2   0    36724.50    33446.57    369.58 o
   3   2   0     1274.17     1339.01     12.84 o
   4   2   0     2573.36     2574.47     21.26 o
   5   2   0      134.27      152.68      3.24 o
   6   2   0      247.50      255.56      4.64 o
   7   2   0       30.18       30.24      2.97 o
   8   2   0       11.36       11.28      3.55 o
   9   2   0        0.63       -3.14      3.14 o
  10   2   0       31.22       28.97      5.24 o
  11   2   0        3.25       -0.68      4.69 o
   1   3   0     6088.96     6236.13     64.89 o
   2   3   0       83.71       73.10      2.96 o
   3   3   0     1436.71     1415.49     22.12 o
   4   3   0       14.85       18.87      1.27 o
   5   3   0      161.50      173.11      3.12 o
   6   3   0      322.08      330.30      4.89 o
   7   3   0      112.25      100.40      4.20 o
   8   3   0        9.75       13.27      2.84 o
   9   3   0        3.43        2.69      3.88 o
  10   3   0        1.35        8.18      5.82 o
  11   3   0        7.73        2.35      4.94 o
   0   4   0     3392.87     3204.03     78.42 o
   1   4   0    27775.22    26537.15    368.92 o
   2   4   0     2454.01     2276.61     22.14 o
   3   4   0       58.81       41.53      2.31 o
   4   4   0     1102.88     1198.22     12.30 o
   5   4   0      589.75      619.37      7.38 o
   6   4   0      612.11      624.52      8.70 o
   7   4   0       31.66       40.73      2.94 o
   8   4   0       40.13       33.02      3.09 o
   9   4   0       10.11        6.47      5.34 o
  10   4   0        0.01       -3.88      3.88 o
  11   4   0       39.54       44.65     14.79 o
   1   5   0    13525.22    13086.94    219.90 o
   2   5   0     2344.80     2354.38     20.82 o
   3   5   0      241.32      245.52      9.62 o
   4   5   0      263.07      248.60      4.72 o
   5   5   0       11.57        8.11      1.86 o
   6   5   0      290.89      283.44      5.68 o
   7   5   0       95.08      106.02      4.22 o
   8   5   0        1.71       -1.63      2.19 o
   9   5   0       21.04       13.85      4.98 o
  10   5   0       11.67       14.47      5.47 o
  11   5   0        1.17       -1.88      5.31 o
   0   6   0     1250.80     1319.55     35.69 o
   1   6   0     8647.90     8906.29    152.88 o
   2   6   0      731.71      674.04      8.07 o
   3   6   0     1086.53     1239.75     12.00 o
   4   6   0      414.42      453.77      6.58 o
   5   6   0     1458.57     1382.01     22.27 o
   6   6   0       90.07       87.00      3.69 o
   7   6   0        2.08        3.11      2.26 o
   8   6   0       75.43       66.13      4.16 o
   9   6   0       64.11       69.21      5.03 o
  10   6   0        0.87        1.47      8.45 o
  11   6   0        4.95       -1.89      5.14 o
   1   7   0      122.86      127.37      5.41 o
   2   7   0       28.67       34.02      2.39 o
   3   7   0       99.13      103.13      2.41 o
   4   7   0     1160.14     1141.36     11.87 o
   5   7   0       18.87       22.52      2.03 o
   6   7   0      138.82      157.64      5.21 o
   7   7   0       46.62       44.91      3.56 o
   8   7   0      149.48      137.54      5.49 o
   9   7   0        3.41       -1.87      2.97 o
  10   7   0        0.11       -4.28      4.28 o
  11   7   0       13.65       16.42     10.33 o
   0   8   0     8859.40     9156.02    305.23 o
   1   8   0       40.54       36.62      2.47 o
   2   8   0       34.54       29.32      2.17 o
   3   8   0      103.47      103.89      5.36 o
   4   8   0      301.79      325.11      4.59 o
   5   8   0      356.79      375.11      6.76 o
   6   8   0       84.00       85.25      3.92 o
   7   8   0       57.63       64.36      3.89 o
   8   8   0       35.71       49.46      3.87 o
   9   8   0       17.10       18.90      3.71 o
  10   8   0        1.71        3.12      8.92 o
  11   8   0        0.29        4.68      5.28 o
   1   9   0      272.96      285.98      6.54 o
   2   9   0        0.06       -0.74      2.63 o
   3   9   0       49.09       48.75      6.24 o
   4   9   0      151.99      185.90      6.00 o
   5   9   0       16.87       21.00      2.10 o
   6   9   0      752.04      741.69     11.66 o
   7   9   0      356.29      352.35      7.87 o
   8   9   0        6.20        9.27      2.95 o
   9   9   0       15.18       16.52      3.82 o
  10   9   0        6.04        4.46      4.65 o
  11   9   0       10.58       10.10      7.75 o
   0  10   0       49.73       56.82      4.65 o
   1  10   0      246.17      248.47      6.43 o
   2  10   0     2354.78     2325.96     31.69 o
   3  10   0      181.91      190.57      5.90 o
   4  10   0        0.96        0.24      1.71 o
   5  10   0        0.43        2.24      2.16 o
   6  10   0      133.01      116.37      5.60 o
   7  10   0      300.48      298.46      9.65 o
   8  10   0      116.93      102.62      5.03 o
   9  10   0        0.81        5.35      2.99 o
  10  10   0        6.98        3.75      3.49 o
   1  11   0       89.92       92.60      5.08 o
   2  11   0       73.39       61.65      4.54 o
   3  11   0       20.14       19.03      3.46 o
   4  11   0      226.15      216.97      6.92 o
   5  11   0       27.68       36.04      2.70 o
   6  11   0        5.15        8.07      3.22 o
   7  11   0       33.87       44.69      3.26 o
   8  11   0       70.82       75.55      4.34 o
   9  11   0       33.42       33.19      3.77 o
  10  11   0        0.12        0.31      3.25 o
   0  12   0      179.35      171.91      8.46 o
   1  12   0      242.76      236.76      6.90 o
   2  12   0        3.57        6.49      2.47 o
   3  12   0      567.50      605.47     12.54 o
   4  12   0       54.97       51.83      4.08 o
   5  12   0      307.71      310.97     14.27 o
   6  12   0        0.73       -2.42      2.61 o
   7  12   0      119.86      142.14      6.64 o
   8  12   0        1.67       -2.72      2.72 o
   9  12   0       15.64       12.65      2.75 o
  10  12   0        3.55        4.91      3.02 o
   1  13   0      602.99      607.27     12.23 o
   2  13   0      106.40      116.12      5.22 o
   3  13   0       11.81       13.27      3.39 o
   4  13   0      453.78      470.09     17.08 o
   5  13   0        8.01       12.64      5.47 o
   6  13   0       43.23       40.38      9.86 o
   7  13   0       56.88       46.15      3.91 o
   8  13   0        7.57        8.44      4.65 o
   9  13   0       30.56       28.64      4.63 o
  10  13   0        2.39        2.38      5.32 o
   0  14   0      270.23      246.95     10.79 o
   1  14   0        4.67        4.19      2.90 o
   2  14   0      766.92      788.91     17.56 o
   3  14   0        6.15       11.88      3.05 o
   4  14   0      114.81       95.34      8.61 o
   5  14   0        8.51        3.76      7.04 o
   6  14   0        0.24       10.80      7.98 o
   7  14   0       58.14       63.87      8.28 o
   8  14   0        2.46       -0.86      4.85 o
   9  14   0       16.29       15.83      3.86 o
  10  14   0       18.13       20.25      4.63 o
   1  15   0      331.45      302.01      8.85 o
   2  15   0      155.02      166.71      9.85 o
   3  15   0      234.13      240.65      7.76 o
   4  15   0        1.02       -3.99      4.32 o
   5  15   0      141.07      121.62     14.09 o
   6  15   0       21.37       21.06      5.95 o
   7  15   0        5.18        3.43      4.60 o
   8  15   0       32.59       29.82      7.31 o
   9  15   0       28.38       31.72      7.76 o
   0  16   0     1081.96     1119.44     28.22 o
   1  16   0        9.23       14.31      3.63 o
   2  16   0      685.01      657.57     16.44 o
   3  16   0       38.79       27.09      6.80 o
   4  16   0       10.12       -0.94      7.04 o
   5  16   0        0.68       -6.57      6.57 o
   6  16   0        3.31        1.55      4.81 o
   7  16   0        6.68       -0.39      5.64 o
   8  16   0       74.87       81.47     10.12 o
   9  16   0       14.19       26.49      7.95 o
   1  17   0        0.87        1.57      3.16 o
   2  17   0       20.06       16.03      3.38 o
   3  17   0      119.47       90.63     12.68 o
   4  17   0        2.40        4.70      7.51 o
   5  17   0        0.04       11.27      8.45 o
   6  17   0        1.94       -2.28      8.69 o
   7  17   0        9.90        3.02      5.29 o
   8  17   0       37.62       47.32      8.46 o
   9  17   0        3.43        4.62      6.47 o
   0  18   0      165.87      193.52     11.45 o
   1  18   0        0.82        2.86      3.29 o
   2  18   0        0.01       -2.12      5.64 o
   3  18   0       77.10       62.46     11.27 o
   4  18   0       18.29       20.19      9.39 o
   5  18   0        1.12       -3.29      7.04 o
   6  18   0       26.61       35.71      7.47 o
   7  18   0        0.55       -2.47      4.85 o
   8  18   0        2.15       -4.74      4.74 o
   1  19   0      153.14      181.82      8.95 o
   2  19   0       22.55       27.59      6.08 o
   3  19   0       83.29       51.19     11.74 o
   4  19   0       10.16       14.56      8.92 o
   5  19   0        4.05       12.21      9.39 o
   6  19   0       11.26        8.28      5.41 o
   7  19   0        1.37        1.85      5.28 o
   8  19   0        5.61        6.22      6.66 o
   0  20   0       11.94       20.57      6.14 o
   1  20   0       31.75       31.46      5.65 o
   2  20   0       16.61       12.21      7.98 o
   3  20   0        1.63        7.98      8.45 o
   4  20   0       21.17        3.76      8.45 o
   5  20   0        3.32       -3.48      4.26 o
   6  20   0        5.33        3.89      5.07 o
   7  20   0        0.01       -3.11      5.19 o
   1  21   0       13.73       10.21     11.04 o
   2  21   0       26.70       23.48     10.33 o
   3  21   0        5.10        0.94      7.98 o
   4  21   0       48.79       45.55     12.68 o
   5  21   0        1.27       -1.09      5.19 o
   6  21   0        3.72        0.97      9.16 o
   7  21   0        5.83        7.55      6.42 o
   0  22   0        1.16        2.35      7.51 o
   1  22   0        0.02       -4.81      4.81 o
   2  22   0        0.43       -3.76      8.45 o
   3  22   0       25.80       38.51     11.74 o
   4  22   0        1.12       -3.08      5.04 o
   5  22   0       17.40       27.71      7.33 o
   6  22   0        0.00       -0.38      5.41 o
   1  23   0        9.89        5.44      6.08 o
   2  23   0       24.40       46.49     12.21 o
   3  23   0        7.78       10.42      5.95 o
   4  23   0        0.68        3.98      6.08 o
   5  23   0        0.64        6.16      5.98 o
   0  24   0        0.35       -4.23      7.98 o
   1  24   0       11.16       14.09     10.33 o
   2  24   0        0.38        6.84      9.39 o
   3  24   0        5.52        8.77      6.42 o
   4  24   0       11.04       19.60      7.98 o
   1  25   0        8.78       11.38     11.27 o
   2  25   0        5.23        4.11      5.73 o
   3  25   0       53.54       60.18     10.03 o
   0  26   0       17.81       27.71      9.86 o
   1  26   0        2.36        7.85      6.32 o
 -11   0   1        5.76        5.14      5.75 o
  -9   0   1       57.02       64.67      7.31 o
  -7   0   1     3710.95     3677.37     41.57 o
  -5   0   1     4913.77     5193.67     55.54 o
  -3   0   1    17999.50    18158.62    186.41 o
  -1   0   1     2201.32     2308.05     33.25 o
   1   0   1        1.01        1.13      0.35 o
   3   0   1      446.77      489.32     10.96 o
   5   0   1        0.41       -1.86      1.86 o
   7   0   1        9.62        7.44      2.74 o
   9   0   1       21.98       14.02      5.47 o
  11   0   1        0.71       -2.64      5.80 o
 -11   1   1        0.52        0.95      4.69 o
 -10   1   1        1.88       -3.10      3.34 o
  -9   1   1        2.88        2.70      3.32 o
  -8   1   1       11.54       17.72      3.69 o
  -7   1   1       17.12       23.56      2.31 o
  -6   1   1      704.93      707.17      7.46 o
  -5   1   1     2060.37     2090.39     19.08 o
  -4   1   1      252.22      238.70      3.68 o
  -3   1   1     7341.52     7286.35     53.79 o
  -2   1   1     3321.89     2919.93     22.05 o
  -1   1   1     1053.77     1088.70     10.37 o
   0   1   1     1309.73     1261.16     11.05 o
   1   1   1     2455.45     2331.85     36.92 o
   2   1   1      106.95      109.45      2.73 o
   3   1   1      363.79      410.15      5.19 o
   4   1   1      823.37      858.52     12.44 o
   5   1   1      346.76      351.11      6.61 o
   6   1   1       73.27       75.06      2.70 o
   7   1   1       15.87       14.77      2.03 o
   8   1   1        2.27        0.00      2.98 o
   9   1   1       12.23        9.16      4.61 o
  10   1   1        3.53       -2.23      4.03 o
  11   1   1        4.55        2.97      4.07 o
 -11   2   1        7.92       10.98      5.03 o
 -10   2   1        0.98       -1.73      4.15 o
  -9   2   1       16.30       10.60      4.46 o
  -8   2   1      373.17      359.78      9.56 o
  -7   2   1        0.01        2.36      2.06 o
  -6   2   1        8.37       10.55      1.52 o
  -5   2   1     2241.39     2419.45     20.37 o
  -4   2   1     3811.50     3896.86     31.09 o
  -3   2   1      289.49      328.45      3.72 o
  -2   2   1    30747.65    28313.09    232.74 o
  -1   2   1     3132.06     3189.42     28.94 o
   0   2   1      666.11      675.81      7.28 o
   1   2   1       20.43       32.88      1.11 o
   2   2   1      309.53      350.94      4.07 o
   3   2   1      424.54      427.55      4.96 o
   4   2   1       18.17       24.61      1.43 o
   5   2   1      109.47      129.49      3.05 o
   6   2   1        8.32        8.78      1.42 o
   7   2   1        1.49       -1.50      1.96 o
   8   2   1        1.56       -1.41      2.45 o
   9   2   1       49.59       48.16      4.75 o
  10   2   1       39.12       36.70      5.49 o
  11   2   1        6.56        6.88      4.75 o
 -11   3   1        9.32       14.84      6.49 o
 -10   3   1        8.82        1.92      4.13 o
  -9   3   1       24.97       18.54      4.59 o
  -8   3   1      194.21      205.46      5.40 o
  -7   3   1      206.64      204.04      7.30 o
  -6   3   1      451.56      456.50      6.93 o
  -5   3   1      350.93      393.90      5.24 o
  -4   3   1     1058.96      958.62     10.81 o
  -3   3   1      642.26      685.94      6.99 o
  -2   3   1     6025.54     5912.92     53.27 o
  -1   3   1      322.16      306.96      4.01 o
   0   3   1     5286.09     5120.62     46.07 o
   1   3   1     1237.90     1247.42     11.65 o
   2   3   1     6228.80     6285.66     55.92 o
   3   3   1      578.15      538.24      5.87 o
   4   3   1        5.37        3.69      1.04 o
   5   3   1      920.61     1007.29     10.56 o
   6   3   1      448.21      464.05      5.74 o
   7   3   1        7.51        3.14      2.40 o
   8   3   1       89.15       92.54      5.39 o
   9   3   1        4.32        8.74      4.12 o
  10   3   1       19.37       28.51      5.39 o
  11   3   1       20.02       28.84      5.95 o
 -11   4   1       20.81       22.42      6.47 o
 -10   4   1        0.15        3.14      6.01 o
  -9   4   1       20.64       26.32      4.77 o
  -8   4   1      608.02      623.45     11.44 o
  -7   4   1       32.07       28.94      3.03 o
  -6   4   1      987.69      960.60     12.64 o
  -5   4   1      100.17      106.95      3.56 o
  -4   4   1     1026.18     1084.85     14.52 o
  -3   4   1      416.80      428.23      5.70 o
  -2   4   1     5545.22     5623.59     49.74 o
  -1   4   1     4175.76     3858.76     37.09 o
   0   4   1    17327.06    15923.15    170.86 o
   1   4   1      909.17      965.31     10.13 o
   2   4   1      800.70      724.74      7.65 o
   3   4   1       58.92       72.77      1.86 o
   4   4   1     1549.01     1623.78     15.00 o
   5   4   1      132.37      133.97      2.63 o
   6   4   1        0.66        0.76      1.17 o
   7   4   1       67.68       68.29      4.12 o
   8   4   1        2.97        0.93      2.45 o
   9   4   1        7.61        4.75      3.90 o
  10   4   1        5.89       -1.63      6.34 o
  11   4   1        0.10        2.92      5.80 o
 -11   5   1        6.97       -3.65      5.14 o
 -10   5   1        5.93        9.04      5.14 o
  -9   5   1       51.06       47.83      6.28 o
  -8   5   1       42.37       52.43      3.51 o
  -7   5   1       62.40       59.56      3.57 o
  -6   5   1      156.46      150.78      6.48 o
  -5   5   1        0.09        1.46      1.68 o
  -4   5   1     2189.39     2161.29     22.26 o
  -3   5   1      630.82      677.23      7.73 o
  -2   5   1      500.16      468.53      7.83 o
  -1   5   1      122.74      140.68      3.27 o
   0   5   1    16453.77    15267.26    197.78 o
   1   5   1      973.59     1103.59     17.62 o
   2   5   1     1302.07     1293.58     10.82 o
   3   5   1     2782.04     2742.27     23.62 o
   4   5   1     4546.02     4734.09     42.11 o
   5   5   1       47.83       46.15      2.43 o
   6   5   1       23.89       27.23      2.43 o
   7   5   1       39.35       44.24      3.32 o
   8   5   1       51.33       49.56      4.25 o
   9   5   1        3.19       -2.02      3.38 o
  10   5   1       31.41       40.18      6.64 o
  11   5   1       20.96       19.48      6.75 o
 -11   6   1       14.82       17.82      6.14 o
 -10   6   1        3.05        4.45      4.81 o
  -9   6   1       11.86       13.63      3.51 o
  -8   6   1      364.50      346.72     10.63 o
  -7   6   1      793.41      778.90     12.63 o
  -6   6   1      266.51      272.31      8.41 o
  -5   6   1       24.29       20.44      2.20 o
  -4   6   1      847.42      882.96     10.57 o
  -3   6   1      182.16      190.04      2.90 o
  -2   6   1      326.36      301.40      4.07 o
  -1   6   1     2745.22     2585.74    120.60 o
   0   6   1     8750.02     8445.29    102.63 o
   1   6   1     1464.78     1292.71     71.44 o
   2   6   1     2482.46     2589.24     21.63 o
   3   6   1      846.16      864.41      7.89 o
   4   6   1      472.36      496.69      6.03 o
   5   6   1        5.53        2.70      1.56 o
   6   6   1       60.40       71.10      3.68 o
   7   6   1       37.05       33.93      3.46 o
   8   6   1       38.83       38.44      4.22 o
   9   6   1        0.38        0.04      3.75 o
  10   6   1       28.92       18.49      9.63 o
  11   6   1        0.97        1.46      5.62 o
 -11   7   1        0.12       -4.81      4.81 o
 -10   7   1       10.67        1.14      5.17 o
  -9   7   1      157.99      156.22      6.61 o
  -8   7   1       30.92       36.15      3.61 o
  -7   7   1       17.21       23.87      3.56 o
  -6   7   1       60.99       69.47      4.51 o
  -5   7   1       99.90       97.15      6.66 o
  -4   7   1      609.76      593.86     13.79 o
  -3   7   1      344.91      333.44      4.26 o
  -2   7   1      192.46      162.26      5.01 o
  -1   7   1     1910.62     1742.35     34.18 o
   0   7   1     1514.76     1588.68     25.11 o
   1   7   1     7972.03     7843.94    110.05 o
   2   7   1     1503.15     1509.23     23.73 o
   3   7   1      280.05      240.38      3.34 o
   4   7   1     1398.94     1572.31     14.43 o
   5   7   1      353.78      353.85      5.59 o
   6   7   1       93.39       89.07      4.09 o
   7   7   1       20.51       29.38      3.19 o
   8   7   1        4.00       10.42      2.87 o
   9   7   1        1.37       -3.11      3.11 o
  10   7   1        4.17        6.81      4.98 o
  11   7   1        4.15        5.29      5.47 o
 -11   8   1        2.46        2.82      5.31 o
 -10   8   1        5.67       -0.47      4.32 o
  -9   8   1       84.79       92.04      6.44 o
  -8   8   1       12.75       16.89      3.06 o
  -7   8   1       39.53       41.68      3.86 o
  -6   8   1      214.20      208.83      6.39 o
  -5   8   1      108.28      115.13      3.81 o
  -4   8   1       65.10       65.11      2.80 o
  -3   8   1        2.84        2.27      0.90 o
  -2   8   1        6.82        9.70      2.27 o
  -1   8   1     2803.23     2799.66     52.77 o
   0   8   1      900.47      920.26     16.44 o
   1   8   1       39.54       31.61      2.79 o
   2   8   1      956.86      935.86     16.48 o
   3   8   1      534.26      513.44      7.95 o
   4   8   1       12.35       13.34      1.99 o
   5   8   1      102.93      100.17      3.78 o
   6   8   1        0.41       -0.52      2.12 o
   7   8   1       41.82       37.81      3.37 o
   8   8   1       12.57       12.08      3.01 o
   9   8   1        4.05        7.79      3.41 o
  10   8   1        0.46        2.82      6.10 o
  11   8   1        0.02       -3.45      4.81 o
 -11   9   1       23.68       22.06      6.08 o
 -10   9   1        1.26       -3.40      4.46 o
  -9   9   1       86.64       87.62      5.33 o
  -8   9   1       63.68       59.85      4.86 o
  -7   9   1      165.76      162.89      6.02 o
  -6   9   1        4.77        7.22      2.68 o
  -5   9   1        2.16        1.63      2.42 o
  -4   9   1      210.14      215.82      3.76 o
  -3   9   1     1606.83     1586.05     19.53 o
  -2   9   1     1122.10     1056.49     18.74 o
  -1   9   1     5209.13     5310.46     76.94 o
   0   9   1      361.92      360.37      8.85 o
   1   9   1      789.29      714.09     14.21 o
   2   9   1     1925.26     1964.28     30.78 o
   3   9   1     4829.64     4997.96     72.08 o
   4   9   1      318.77      342.34      7.46 o
   5   9   1      142.35      133.58      3.96 o
   6   9   1       40.62       50.83      3.42 o
   7   9   1       47.91       35.86      3.26 o
   8   9   1       13.75        8.63      3.11 o
   9   9   1       20.01       21.53      3.82 o
  10   9   1       19.55       21.83      5.47 o
  11   9   1        1.10       -1.64      5.40 o
 -11  10   1        5.46       -1.80      4.81 o
 -10  10   1        4.00        3.80      3.66 o
  -9  10   1       42.07       43.69      4.55 o
  -8  10   1       19.78       17.65      3.73 o
  -7  10   1       63.13       67.47      3.96 o
  -6  10   1      130.02      143.81      4.89 o
  -5  10   1       80.94       64.08      4.54 o
  -4  10   1        0.03        0.49      0.84 o
  -3  10   1       44.77       54.65      2.48 o
  -2  10   1      299.71      332.50      8.78 o
  -1  10   1      162.71      143.67      6.19 o
   0  10   1        4.00        7.19      2.62 o
   1  10   1     5166.17     5004.77     72.91 o
   2  10   1      787.22      782.28     14.86 o
   3  10   1     1698.23     1700.70     29.92 o
   4  10   1        0.62        0.51      1.98 o
   5  10   1      139.15      138.91      5.50 o
   6  10   1        3.68       -0.75      2.28 o
   7  10   1       14.92       10.41      2.66 o
   8  10   1        1.79        2.24      2.82 o
   9  10   1        0.50       -2.86      2.86 o
  10  10   1        6.27        5.53      3.95 o
 -10  11   1        3.63       -1.31      3.59 o
  -9  11   1       19.12       23.45      3.61 o
  -8  11   1      133.68      127.17      5.96 o
  -7  11   1        0.02        0.88      3.52 o
  -6  11   1      201.60      193.28     10.69 o
  -5  11   1      422.71      431.88      8.24 o
  -4  11   1       56.36       50.31      2.95 o
  -3  11   1       10.92        7.67      1.74 o
  -2  11   1        7.46        9.51      2.88 o
  -1  11   1      138.70      131.88      5.95 o
   0  11   1        0.06        3.45      2.61 o
   1  11   1     4428.98     4588.25     67.86 o
   2  11   1      461.83      470.65     10.77 o
   3  11   1       20.59       12.70      2.83 o
   4  11   1      138.23      129.74      4.53 o
   5  11   1      143.96      140.69      4.04 o
   6  11   1       91.13       79.14      4.77 o
   7  11   1        0.09       -2.10      2.10 o
   8  11   1       10.65        5.95      2.84 o
   9  11   1        0.08       -2.54      2.71 o
  10  11   1        0.13        0.18      3.63 o
 -10  12   1        0.16        5.97      4.18 o
  -9  12   1        0.14        0.77      3.50 o
  -8  12   1       35.05       40.74      4.79 o
  -7  12   1       10.66        3.35      3.62 o
  -6  12   1        7.12        6.61      6.41 o
  -5  12   1      108.64      105.10      8.95 o
  -4  12   1      536.03      558.70     13.59 o
  -3  12   1       76.10       83.07      3.46 o
  -2  12   1     1278.35     1287.37     20.09 o
  -1  12   1       53.71       46.86      4.28 o
   0  12   1     2406.04     2432.84     39.11 o
   1  12   1      164.20      146.84      6.41 o
   2  12   1       29.30       16.56      3.29 o
   3  12   1      604.58      644.54     13.59 o
   4  12   1        0.11       -2.57      2.57 o
   5  12   1       60.65       63.34      5.80 o
   6  12   1        1.46        4.66      2.37 o
   7  12   1        0.17       -2.76      2.76 o
   8  12   1        2.18        0.25      2.32 o
   9  12   1        0.42       -1.48      2.67 o
  10  12   1        1.13        6.58      3.36 o
 -10  13   1       20.93       21.05      4.96 o
  -9  13   1       34.85       32.80      4.86 o
  -8  13   1       15.59       11.23      5.97 o
  -7  13   1       13.30       10.22      3.40 o
  -6  13   1       34.21       42.26      9.39 o
  -5  13   1      150.37      130.49      9.94 o
  -4  13   1       46.92       31.21      6.80 o
  -3  13   1      731.07      711.34     11.49 o
  -2  13   1      153.59      158.74      5.90 o
  -1  13   1        0.04       -0.96      2.42 o
   0  13   1     1338.40     1326.73     24.30 o
   1  13   1      296.53      314.21      9.48 o
   2  13   1       86.90       82.39      6.32 o
   3  13   1       31.00       40.75      3.67 o
   4  13   1       48.92       38.40      5.18 o
   5  13   1       17.07       12.66      4.28 o
   6  13   1        4.93        6.99      4.26 o
   7  13   1       16.99       17.11      3.06 o
   8  13   1        8.37        9.19      4.14 o
   9  13   1        1.56       -0.29      3.58 o
  10  13   1        0.38       -0.13      4.13 o
 -10  14   1        0.61       -2.25      3.94 o
  -9  14   1        4.05        2.06      3.43 o
  -8  14   1        2.04        0.72      2.68 o
  -7  14   1       11.72       11.74      8.45 o
  -6  14   1       33.65       28.18      8.92 o
  -5  14   1      461.24      507.63     26.30 o
  -4  14   1      179.67      181.23     11.29 o
  -3  14   1     1412.07     1368.46     19.08 o
  -2  14   1      209.11      218.28      8.34 o
  -1  14   1       46.02       56.97      4.29 o
   0  14   1        0.56       -2.55      2.55 o
   1  14   1      175.14      183.91      6.74 o
   2  14   1       34.33       19.68      3.52 o
   3  14   1       17.40       19.96      3.39 o
   4  14   1       29.60       33.39      4.98 o
   5  14   1       14.65       11.76      7.28 o
   6  14   1        6.95       -0.94      6.10 o
   7  14   1       67.16       78.22      8.79 o
   8  14   1       15.18       11.27      9.86 o
   9  14   1        0.35        0.43      3.40 o
  -9  15   1        7.32       10.03      7.28 o
  -8  15   1        2.93        4.56      6.10 o
  -7  15   1        2.34        0.47      7.98 o
  -6  15   1       84.71       68.56     11.74 o
  -5  15   1      276.45      280.82     20.19 o
  -4  15   1       32.70       37.98      6.95 o
  -3  15   1      285.22      333.99      7.73 o
  -2  15   1      478.37      455.33     27.09 o
  -1  15   1      429.19      406.82     10.30 o
   0  15   1       25.43       23.54      3.75 o
   1  15   1       82.79       92.03      5.33 o
   2  15   1      503.83      475.24     13.42 o
   3  15   1      134.80      147.00      7.60 o
   4  15   1        3.55       -3.84      4.70 o
   5  15   1        7.55       10.91      4.74 o
   6  15   1       11.42        8.45      4.95 o
   7  15   1       47.97       41.33      7.33 o
   8  15   1        0.16        1.30      5.53 o
   9  15   1        0.88        1.60      5.39 o
  -9  16   1        4.02        5.31      6.81 o
  -8  16   1        1.12       -2.30      8.22 o
  -7  16   1       42.04       20.19     10.80 o
  -6  16   1        5.02        5.64      7.98 o
  -5  16   1      257.14      207.09     17.37 o
  -4  16   1       24.45       22.07      9.39 o
  -3  16   1      697.85      731.22     29.11 o
  -2  16   1        0.91       -2.44      2.44 o
  -1  16   1      256.85      258.92      8.74 o
   0  16   1       55.50       57.55      9.35 o
   1  16   1      574.62      553.02     12.65 o
   2  16   1      149.30      154.19      6.80 o
   3  16   1      261.86      270.65     10.92 o
   4  16   1        1.95       -3.56      3.56 o
   5  16   1        2.25       -0.59      3.82 o
   6  16   1       13.33       14.45     14.32 o
   7  16   1       17.10       23.49      7.75 o
   8  16   1        0.03       -5.28      5.28 o
   9  16   1        0.05       -0.32      5.98 o
  -9  17   1        0.44        4.29      6.20 o
  -8  17   1        7.32        6.16      5.87 o
  -7  17   1        4.51       -2.35      7.98 o
  -6  17   1        0.12       -7.04      7.04 o
  -5  17   1       36.35       36.16     10.33 o
  -4  17   1       29.81       26.30      9.86 o
  -3  17   1      123.72      126.32     14.09 o
  -2  17   1       10.08       17.02      4.32 o
  -1  17   1      466.54      499.72     19.05 o
   0  17   1       21.76       25.13      4.06 o
   1  17   1      567.37      480.23     11.95 o
   2  17   1        8.56        6.17      3.22 o
   3  17   1       15.82       21.13      8.92 o
   4  17   1       13.77       11.48      7.04 o
   5  17   1       27.46       38.19      7.13 o
   6  17   1        2.35        0.16      4.47 o
   7  17   1       38.66       38.61      7.76 o
   8  17   1        2.24        8.30     10.57 o
  -8  18   1        1.07       -0.20      5.64 o
  -7  18   1        0.34       -2.82      8.45 o
  -6  18   1       20.37        8.92      8.45 o
  -5  18   1        1.15        2.35      7.98 o
  -4  18   1       17.03       -4.23      7.04 o
  -3  18   1       67.08       46.49     11.27 o
  -2  18   1      319.36      322.37     10.83 o
  -1  18   1        0.29        1.43      3.16 o
   0  18   1       97.70       96.65      5.91 o
   1  18   1       16.58       17.95      4.47 o
   2  18   1        7.66       10.08      5.28 o
   3  18   1       82.21       74.71     10.10 o
   4  18   1       24.92       11.66      6.57 o
   5  18   1        1.02       -5.40      5.40 o
   6  18   1       32.51       26.73      6.80 o
   7  18   1       28.02       21.15      6.95 o
   8  18   1        2.07        4.49      5.64 o
  -8  19   1        1.85       12.41      6.95 o
  -7  19   1        0.28        0.05      5.07 o
  -6  19   1        1.34       -1.88      7.98 o
  -5  19   1        7.97        6.10      7.98 o
  -4  19   1      353.36      345.15     23.95 o
  -3  19   1       12.99        6.57      7.98 o
  -2  19   1       37.28       35.76      4.72 o
  -1  19   1       92.34       86.94      5.61 o
   0  19   1        7.18        6.58      3.86 o
   1  19   1        1.28       -1.30      3.70 o
   2  19   1       23.19       26.20      4.75 o
   3  19   1        3.12       -1.41      5.87 o
   4  19   1        0.39       -1.67      6.10 o
   5  19   1        4.30        3.99      5.40 o
   6  19   1        5.31        3.98      5.53 o
   7  19   1        0.67        2.16      5.98 o
   8  19   1       10.91       12.25      6.95 o
  -7  20   1        2.26       -4.64      5.04 o
  -6  20   1        3.82       -5.64      7.51 o
  -5  20   1        0.01       -7.04      7.04 o
  -4  20   1        2.00       -1.88      7.98 o
  -3  20   1       24.46       16.91      8.92 o
  -2  20   1      135.59      140.41     15.50 o
  -1  20   1       43.04       59.25      5.12 o
   0  20   1      113.30       99.62      6.26 o
   1  20   1        0.06        2.66      3.61 o
   2  20   1        5.02        1.71      3.66 o
   3  20   1       12.86       12.25      5.75 o
   4  20   1        4.24        3.37      5.41 o
   5  20   1       11.97        8.36      5.53 o
   6  20   1        2.04        2.76      5.75 o
   7  20   1        4.90       -3.27      5.95 o
  -7  21   1        1.25        2.44      6.17 o
  -6  21   1        5.09        2.82      8.92 o
  -5  21   1       14.56        6.10      8.92 o
  -4  21   1        2.94       20.19      9.86 o
  -3  21   1        0.00        7.98      8.92 o
  -2  21   1       40.75       20.66      9.86 o
  -1  21   1        0.04        0.11      3.59 o
   0  21   1       30.29       27.48      5.02 o
   1  21   1        6.67        2.25      6.62 o
   2  21   1        0.74       -0.62      5.07 o
   3  21   1        1.29       -3.29      4.69 o
   4  21   1        4.08        6.34      5.04 o
   5  21   1        3.47        5.38      5.41 o
   6  21   1        8.34        0.98      5.12 o
  -6  22   1        2.71       -2.58      7.75 o
  -5  22   1        0.04       12.68      9.39 o
  -4  22   1        0.08       -4.70      7.98 o
  -3  22   1        2.08        7.51      8.92 o
  -2  22   1        7.10        6.57      8.92 o
  -1  22   1        7.98        8.24      4.35 o
   0  22   1        1.91       -2.02      4.90 o
   1  22   1        2.65        2.11      3.87 o
   2  22   1       17.25       22.35      6.54 o
   3  22   1       14.79       18.75      6.32 o
   4  22   1        1.76        1.52      5.53 o
   5  22   1        0.02        8.97      6.08 o
   6  22   1        0.00       -5.64      5.64 o
  -5  23   1       21.73        6.10      9.86 o
  -4  23   1       10.20        7.51     10.33 o
  -3  23   1        0.01        0.47      9.39 o
  -2  23   1        0.49       -5.64      7.51 o
  -1  23   1        0.35        7.12      5.29 o
   0  23   1        0.45        0.57      3.93 o
   1  23   1       80.64       67.00      7.22 o
   2  23   1        1.53        6.76      5.47 o
   3  23   1        2.14       -0.23      5.17 o
   4  23   1        0.74       -0.24      7.51 o
   5  23   1        0.31        1.73      5.53 o
  -4  24   1        0.82       -6.10      9.39 o
  -3  24   1       26.33       38.98     12.21 o
  -2  24   1        4.47       -3.76      8.92 o
  -1  24   1        7.88        8.45      9.86 o
   0  24   1        0.67       -1.14      4.13 o
   1  24   1       12.47       17.66      6.81 o
   2  24   1        0.01        3.11      5.98 o
   3  24   1       13.46       17.46      7.51 o
   4  24   1        0.29        4.23      5.87 o
  -3  25   1       15.12       20.19     12.21 o
  -2  25   1        4.07       -8.92      8.92 o
  -1  25   1        6.80       -8.92      9.39 o
   0  25   1        5.51       12.34      5.45 o
   1  25   1        0.03        4.29      5.64 o
   2  25   1        1.27        4.02      6.32 o
   3  25   1        8.83       20.43      6.95 o
  -1  26   1       13.26       10.80     11.74 o
   0  26   1        0.58       -6.10      9.39 o
   1  26   1        5.57       -7.98      8.92 o
 -10   0   2        1.00       -1.20      5.14 o
  -8   0   2     1521.38     1510.42     32.37 o
  -6   0   2     2147.39     2100.87     27.97 o
  -4   0   2       17.22       22.09      1.84 o
  -2   0   2    18910.21    19029.63    245.84 o
   0   0   2      221.21      154.60      3.30 o
   2   0   2     1622.47     1573.59     19.99 o
   4   0   2     5226.50     4987.15    115.06 o
   6   0   2     1122.85     1134.80     21.63 o
   8   0   2       30.61       11.75      5.14 o
  10   0   2      125.38      129.40     13.38 o
 -11   1   2       25.43       21.98      5.59 o
 -10   1   2        5.42        4.25      3.87 o
  -9   1   2        0.65        3.38      3.55 o
  -8   1   2       30.14       41.98      4.40 o
  -7   1   2      439.38      407.62      7.11 o
  -6   1   2      108.49      102.69      3.19 o
  -5   1   2      474.13      462.76      5.72 o
  -4   1   2     2514.96     2438.81     19.43 o
  -3   1   2      444.41      383.19      4.25 o
  -2   1   2     2088.32     2037.93     15.95 o
  -1   1   2     1025.82     1073.19      9.32 o
   0   1   2     1940.85     1983.85     17.14 o
   1   1   2     1141.84     1112.48      9.58 o
   2   1   2     1400.28     1332.19     12.17 o
   3   1   2     4217.78     4386.62     41.81 o
   4   1   2      756.30      738.68     16.54 o
   5   1   2      744.33      871.55     10.34 o
   6   1   2      140.52      154.50      4.46 o
   7   1   2        0.25       -0.99      3.75 o
   8   1   2       11.67        3.17      3.18 o
   9   1   2        4.56        2.21      3.45 o
  10   1   2       11.47        6.23      4.04 o
  11   1   2        1.35        2.15      4.27 o
 -11   2   2        6.32        6.17      4.94 o
 -10   2   2       52.55       48.20      5.76 o
  -9   2   2      329.49      293.29      9.83 o
  -8   2   2      525.45      553.98     12.13 o
  -7   2   2      275.01      284.80      6.60 o
  -6   2   2      542.48      503.33      7.20 o
  -5   2   2     2161.44     2218.99     19.11 o
  -4   2   2     2229.05     2173.40     18.59 o
  -3   2   2     1152.69     1199.64     10.19 o
  -2   2   2       97.02       88.34      2.12 o
  -1   2   2     2856.16     2742.49     22.11 o
   0   2   2      335.19      376.67      4.24 o
   1   2   2       44.65       48.08      1.89 o
   2   2   2     8006.57     7812.12     63.37 o
   3   2   2       64.92       84.95      2.37 o
   4   2   2      572.31      570.39      7.49 o
   5   2   2       18.94       18.11      1.68 o
   6   2   2       68.50       69.60      3.21 o
   7   2   2        7.94        0.17      2.50 o
   8   2   2      542.44      523.29     20.54 o
   9   2   2        0.93        5.45      3.45 o
  10   2   2        8.43        8.21      4.42 o
  11   2   2       10.21        9.55      5.04 o
 -11   3   2        8.25        9.65      5.14 o
 -10   3   2       13.27       11.99      4.66 o
  -9   3   2        0.07        5.17      4.07 o
  -8   3   2        7.89        8.59      2.38 o
  -7   3   2       96.27      105.04      4.81 o
  -6   3   2      128.28      128.11      3.77 o
  -5   3   2       21.14       29.38      1.62 o
  -4   3   2      531.42      554.77      5.73 o
  -3   3   2     2114.42     2043.08     16.27 o
  -2   3   2    11023.24    10737.72     83.35 o
  -1   3   2     4621.41     4625.38     36.43 o
   0   3   2     2556.82     2580.53     21.97 o
   1   3   2     1639.11     1539.05     17.23 o
   2   3   2       17.39       17.78      1.16 o
   3   3   2      100.75      108.20      2.62 o
   4   3   2      548.83      648.04      7.89 o
   5   3   2       12.99       12.36      1.68 o
   6   3   2       47.64       48.69      2.58 o
   7   3   2       18.73       18.17      3.02 o
   8   3   2       26.37       27.55      4.54 o
   9   3   2       46.36       48.44      6.77 o
  10   3   2       15.52        3.54      4.50 o
  11   3   2        0.10       -1.35      4.69 o
 -11   4   2        1.29       -0.73      5.47 o
 -10   4   2        1.28        6.03      4.45 o
  -9   4   2      156.11      162.19     17.56 o
  -8   4   2       35.05       31.82      5.11 o
  -7   4   2     1601.80     1618.79     21.53 o
  -6   4   2       85.29       81.75      3.06 o
  -5   4   2      389.44      408.40      6.38 o
  -4   4   2     1047.58      995.34      9.60 o
  -3   4   2     5096.01     5115.71     40.82 o
  -2   4   2      116.20      112.81      2.03 o
  -1   4   2      274.81      272.42      6.58 o
   0   4   2      291.78      285.00      4.52 o
   1   4   2     3040.54     3142.76     28.16 o
   2   4   2      106.20      107.33      2.58 o
   3   4   2     3880.40     3857.01     30.83 o
   4   4   2      835.30      820.73      8.86 o
   5   4   2      197.79      208.37      4.21 o
   6   4   2      313.73      305.24      6.23 o
   7   4   2       78.53       74.22      5.83 o
   8   4   2       11.17        5.66      3.14 o
   9   4   2        0.25       -1.23      5.24 o
  10   4   2        0.59       -4.47      4.47 o
  11   4   2       38.37       42.78      7.80 o
 -11   5   2        5.33        4.23      5.64 o
 -10   5   2        2.19        3.29      4.98 o
  -9   5   2        4.92       10.04      4.23 o
  -8   5   2       61.85       62.14      4.25 o
  -7   5   2      249.58      235.38      6.73 o
  -6   5   2       92.57       85.30      3.72 o
  -5   5   2      128.09      118.22      2.69 o
  -4   5   2      134.29      158.79      2.85 o
  -3   5   2     2828.81     2768.16     22.55 o
  -2   5   2     2576.02     2741.90     23.55 o
  -1   5   2     7767.49     7756.11     68.96 o
   0   5   2      469.02      540.63      6.09 o
   1   5   2     2059.72     2014.85     33.08 o
   2   5   2       10.38       18.64      1.45 o
   3   5   2       18.05       22.91      1.38 o
   4   5   2     1272.75     1497.55     14.30 o
   5   5   2       62.57       54.78      2.24 o
   6   5   2       64.36       64.54      3.78 o
   7   5   2       12.33       14.01      3.14 o
   8   5   2      105.66       95.14      5.39 o
   9   5   2        0.00        1.71      3.78 o
  10   5   2        0.43       -1.88      6.81 o
  11   5   2        1.61       -5.14      5.14 o
 -11   6   2       12.38       17.74      7.28 o
 -10   6   2        5.26        3.52      4.65 o
  -9   6   2        8.46        9.26      4.05 o
  -8   6   2       33.56       33.64      5.96 o
  -7   6   2      389.85      370.26     11.67 o
  -6   6   2      361.17      374.87      7.77 o
  -5   6   2      415.74      390.46      6.11 o
  -4   6   2       31.00       27.25      1.70 o
  -3   6   2     1419.04     1503.97     18.73 o
  -2   6   2       24.26       19.84      1.25 o
  -1   6   2     5494.92     5537.78     53.58 o
   0   6   2     2246.10     2128.85     25.11 o
   1   6   2       74.11       65.69      1.82 o
   2   6   2        0.00        0.35      0.70 o
   3   6   2      643.56      662.49      6.64 o
   4   6   2       65.29       50.35      2.00 o
   5   6   2      593.63      575.27      7.14 o
   6   6   2      118.74      126.11      4.79 o
   7   6   2       12.66       11.57      3.83 o
   8   6   2        0.22        3.01      2.93 o
   9   6   2       19.51       15.02      4.65 o
  10   6   2       25.18       31.66      8.22 o
  11   6   2        1.08        3.02      5.47 o
 -11   7   2        4.80        3.33      9.63 o
 -10   7   2        6.43       11.41     10.80 o
  -9   7   2        9.77       12.65      3.41 o
  -8   7   2       32.14       39.31      4.16 o
  -7   7   2      145.67      140.47      5.97 o
  -6   7   2      114.08      112.02      6.46 o
  -5   7   2       46.91       51.35      2.70 o
  -4   7   2      190.15      170.35      3.26 o
  -3   7   2     2001.83     2036.85     19.95 o
  -2   7   2      510.29      527.71      6.30 o
  -1   7   2      828.37      787.91     26.88 o
   0   7   2     1546.44     1586.15     19.69 o
   1   7   2     1528.83     1564.75     39.71 o
   2   7   2      922.98     1114.77     12.23 o
   3   7   2      205.06      201.56      3.00 o
   4   7   2       88.44      115.86      2.27 o
   5   7   2      108.68      134.80      4.79 o
   6   7   2        5.21        2.58      2.68 o
   7   7   2        1.59        0.44      2.64 o
   8   7   2        0.99        0.84      2.77 o
   9   7   2        2.49        0.51      3.34 o
  10   7   2        0.65       -3.76      4.65 o
  11   7   2        0.12       -4.80      5.40 o
 -11   8   2        0.61        3.48      5.14 o
 -10   8   2       10.88        5.87      4.93 o
  -9   8   2        5.41        8.12      3.46 o
  -8   8   2      128.20      108.47      5.55 o
  -7   8   2        8.21        9.60      3.66 o
  -6   8   2        2.67        3.99      2.67 o
  -5   8   2      149.62      145.24      4.89 o
  -4   8   2        9.41       10.43      1.22 o
  -3   8   2     1457.00     1421.06     15.49 o
  -2   8   2      826.65      767.72     11.13 o
  -1   8   2      642.69      712.50     10.60 o
   0   8   2       34.66       38.33      2.34 o
   1   8   2     1556.18     1583.93     19.95 o
   2   8   2      289.18      291.48      6.52 o
   3   8   2       66.85       64.34      1.76 o
   4   8   2       79.75       91.20      2.22 o
   5   8   2       15.91       14.35      2.26 o
   6   8   2       34.04       36.27      3.56 o
   7   8   2        7.30        8.88      4.68 o
   8   8   2       54.69       52.58      4.58 o
   9   8   2        1.56        3.73      3.61 o
  10   8   2        0.50        6.48      5.14 o
  11   8   2        0.21       -2.35      7.28 o
 -11   9   2        6.66        3.50      6.57 o
 -10   9   2        0.04        5.37      4.61 o
  -9   9   2        0.69       -0.45      2.84 o
  -8   9   2      236.81      255.51      8.69 o
  -7   9   2        1.65       -0.73      2.57 o
  -6   9   2      167.95      159.58      5.67 o
  -5   9   2        5.97        6.38      1.91 o
  -4   9   2       32.78       29.59      2.45 o
  -3   9   2      219.62      231.86      3.86 o
  -2   9   2      113.86       98.77      3.79 o
  -1   9   2     1474.80     1519.54     19.59 o
   0   9   2      130.74      149.05      4.58 o
   1   9   2      368.07      400.05      7.39 o
   2   9   2     1512.00     1578.98     22.70 o
   3   9   2      862.00      925.52     12.97 o
   4   9   2      245.44      235.20      4.02 o
   5   9   2      155.22      176.70      9.56 o
   6   9   2       11.33        6.65      2.60 o
   7   9   2       22.96       20.16      3.43 o
   8   9   2       17.18       12.45      3.73 o
   9   9   2        4.33        5.15      3.68 o
  10   9   2        6.24        4.01      4.70 o
 -11  10   2        0.69        2.72      4.81 o
 -10  10   2       12.48       19.70      6.19 o
  -9  10   2        7.67        8.23      3.11 o
  -8  10   2      181.16      179.06      7.03 o
  -7  10   2       19.79       14.63      2.83 o
  -6  10   2      174.47      157.54      5.38 o
  -5  10   2       12.49       10.12      3.27 o
  -4  10   2       65.28       57.00      2.84 o
  -3  10   2      365.02      340.38      7.30 o
  -2  10   2     1085.29     1081.33     16.75 o
  -1  10   2     1573.09     1608.68     23.20 o
   0  10   2      950.20      893.92     13.18 o
   1  10   2       17.87       12.61      2.08 o
   2  10   2      172.57      172.53      5.28 o
   3  10   2        0.27        0.93      2.58 o
   4  10   2        1.78        2.32      2.30 o
   5  10   2       58.90       61.36      2.78 o
   6  10   2        6.63        5.03      2.43 o
   7  10   2       20.59       16.23      3.02 o
   8  10   2        4.31       -0.73      2.69 o
   9  10   2        0.92       -0.22      3.21 o
  10  10   2        0.61        1.37      3.84 o
 -10  11   2        0.05        2.58      3.11 o
  -9  11   2        0.76       -2.65      2.65 o
  -8  11   2        8.30       12.54      3.05 o
  -7  11   2        2.15        3.25      5.17 o
  -6  11   2      278.68      266.54      8.78 o
  -5  11   2        0.00        4.17      3.00 o
  -4  11   2      125.14      128.64      5.75 o
  -3  11   2        5.19        5.24      1.51 o
  -2  11   2      140.77      158.75      5.25 o
  -1  11   2       62.90       76.09      3.90 o
   0  11   2      156.09      152.88      5.26 o
   1  11   2     1881.06     1954.94     27.76 o
   2  11   2      300.23      303.16      9.79 o
   3  11   2        0.87        0.13      2.16 o
   4  11   2      219.57      211.48      6.15 o
   5  11   2       94.21       71.55      3.39 o
   6  11   2        0.33        0.52      2.11 o
   7  11   2       13.29       15.42      2.92 o
   8  11   2        0.99       -2.69      2.69 o
   9  11   2        1.07       -0.46      3.54 o
  10  11   2        0.01       -0.45      3.76 o
 -10  12   2       13.61       11.23      4.99 o
  -9  12   2        3.89        4.27      3.77 o
  -8  12   2       92.68       94.90      7.38 o
  -7  12   2      503.19      480.95     14.42 o
  -6  12   2        7.72       11.80      3.38 o
  -5  12   2     1446.59     1425.31     24.11 o
  -4  12   2      744.64      732.39     16.01 o
  -3  12   2      160.34      174.99      5.92 o
  -2  12   2      111.89       92.60      4.38 o
  -1  12   2     1572.23     1559.29     23.42 o
   0  12   2      386.53      393.41      9.09 o
   1  12   2      362.82      326.76      8.20 o
   2  12   2       11.75       11.84      2.71 o
   3  12   2       98.31      100.26      4.74 o
   4  12   2       25.95       23.62      3.68 o
   5  12   2       38.83       37.56      6.08 o
   6  12   2       33.20       28.52      3.73 o
   7  12   2       25.59       25.42      5.77 o
   8  12   2        1.63        4.91      3.86 o
   9  12   2       23.53       26.13      3.92 o
  10  12   2       11.60       11.33      3.95 o
 -10  13   2       35.16       44.29      5.75 o
  -9  13   2       14.89       16.75      4.29 o
  -8  13   2       14.63        8.07     11.51 o
  -7  13   2       46.41       31.94      6.10 o
  -6  13   2        6.52        9.39      7.98 o
  -5  13   2      309.41      352.95     15.56 o
  -4  13   2      400.29      421.69     16.59 o
  -3  13   2        0.35        2.63      2.13 o
  -2  13   2      254.80      254.51      7.28 o
  -1  13   2      128.99      140.69      5.62 o
   0  13   2        6.34        8.38      2.56 o
   1  13   2       55.68       60.13      4.14 o
   2  13   2        3.97        3.47      2.57 o
   3  13   2        0.85       -2.35      2.35 o
   4  13   2        7.34        6.64      4.26 o
   5  13   2       30.22       23.27      5.80 o
   6  13   2       41.84       44.66     13.85 o
   7  13   2       14.48       24.81      4.00 o
   8  13   2       12.63        8.84      3.74 o
   9  13   2        0.16       -1.94      3.64 o
 -10  14   2       56.27       62.81      8.27 o
  -9  14   2        5.41        0.19      6.37 o
  -8  14   2       36.94       40.44      5.87 o
  -7  14   2        0.01       -7.04      7.04 o
  -6  14   2       53.29       58.70     11.27 o
  -5  14   2      198.30      224.46     18.31 o
  -4  14   2      619.98      624.84     20.91 o
  -3  14   2      143.28      147.65      6.78 o
  -2  14   2      120.18      132.05      5.53 o
  -1  14   2      244.81      259.05      7.58 o
   0  14   2       62.39       57.53      4.20 o
   1  14   2      281.05      297.07     14.03 o
   2  14   2      255.22      259.31      7.93 o
   3  14   2       98.03      133.17      5.92 o
   4  14   2        3.32        3.03      5.87 o
   5  14   2        3.85       -0.45      5.87 o
   6  14   2        7.49       10.54      5.19 o
   7  14   2       16.21       25.55      6.80 o
   8  14   2       16.35       27.28      7.13 o
   9  14   2        3.98        1.17      3.71 o
  -9  15   2        0.44        1.06      5.73 o
  -8  15   2       17.35       14.09      9.86 o
  -7  15   2      101.72      128.67     15.50 o
  -6  15   2       86.55       93.92     13.15 o
  -5  15   2       36.47       38.04     10.33 o
  -4  15   2       37.05       38.87      7.13 o
  -3  15   2       15.70       22.24      3.32 o
  -2  15   2       11.47        9.58      2.88 o
  -1  15   2        0.47        0.89      2.45 o
   0  15   2      351.11      345.06      9.47 o
   1  15   2       90.40       74.06      6.06 o
   2  15   2       35.83       35.84      6.24 o
   3  15   2       69.50       64.43      5.64 o
   4  15   2      186.11      190.24     12.44 o
   5  15   2        4.71        1.34      5.40 o
   6  15   2        0.16       -1.11      4.26 o
   7  15   2        5.27       -3.26      7.98 o
   8  15   2       17.84        6.59      5.95 o
   9  15   2        3.87        0.59      6.17 o
  -9  16   2        1.45        1.95     11.51 o
  -8  16   2       79.23       39.92     12.21 o
  -7  16   2       28.25       43.67     11.74 o
  -6  16   2       57.23       62.46     12.68 o
  -5  16   2      111.33       97.21     14.09 o
  -4  16   2      984.22      983.33     39.45 o
  -3  16   2        0.97        4.16      4.95 o
  -2  16   2      282.76      307.57      8.91 o
  -1  16   2       62.87       77.88      7.79 o
   0  16   2       72.40       64.84      4.71 o
   1  16   2      229.82      251.72      8.38 o
   2  16   2       24.05       23.05      3.81 o
   3  16   2        0.00       -1.19      3.13 o
   4  16   2        1.53        7.21      4.17 o
   5  16   2        0.07        2.88      4.60 o
   6  16   2        0.21        3.46      5.19 o
   7  16   2        1.53       -3.77     10.10 o
   8  16   2       26.57       28.19      7.80 o
   9  16   2        1.46       10.16      7.00 o
  -9  17   2        0.00       -3.21      5.28 o
  -8  17   2       31.90       32.87     12.21 o
  -7  17   2        0.20        0.00      7.51 o
  -6  17   2      395.77      362.99     24.42 o
  -5  17   2       45.35       34.28     10.80 o
  -4  17   2      181.44      199.11     17.84 o
  -3  17   2       22.41       30.99      9.86 o
  -2  17   2        1.25        1.34      2.82 o
  -1  17   2       16.33       21.28      3.31 o
   0  17   2      244.26      234.19     12.09 o
   1  17   2      143.64      151.72      6.74 o
   2  17   2        7.15       10.96      3.17 o
   3  17   2        0.07       -0.28      3.91 o
   4  17   2       18.04       16.13      5.53 o
   5  17   2        4.79        6.80      5.07 o
   6  17   2        2.23        0.44      5.07 o
   7  17   2        3.20       -3.99      5.31 o
   8  17   2        1.87       -0.73      5.87 o
  -8  18   2        5.27        5.17      8.92 o
  -7  18   2       23.43        7.51      9.86 o
  -6  18   2        5.07       15.50      9.39 o
  -5  18   2       77.15       68.56     13.15 o
  -4  18   2      137.49      134.77     15.50 o
  -3  18   2       23.89       40.85     10.80 o
  -2  18   2       74.78       74.14      5.71 o
  -1  18   2       93.93       79.95      4.83 o
   0  18   2      178.80      192.73      6.91 o
   1  18   2      172.46      210.32      9.80 o
   2  18   2        2.42       -4.41      4.47 o
   3  18   2        0.46        2.15      4.51 o
   4  18   2       34.09       29.34      6.54 o
   5  18   2        1.84        2.11      6.57 o
   6  18   2       13.86       13.98     10.33 o
   7  18   2       18.82       24.62      9.39 o
   8  18   2        0.02        2.49      6.42 o
  -8  19   2        9.03        4.70      9.86 o
  -7  19   2        2.79       16.44      9.39 o
  -6  19   2        0.46       -7.04      7.04 o
  -5  19   2       14.48       17.84      9.86 o
  -4  19   2       53.94       68.09     13.15 o
  -3  19   2       55.54       57.76     11.74 o
  -2  19   2       13.11       11.10      5.71 o
  -1  19   2       22.65       14.79      3.80 o
   0  19   2       18.13       24.15      3.62 o
   1  19   2       86.25       84.20      5.86 o
   2  19   2        0.22       -0.51      3.29 o
   3  19   2       30.12       29.88      6.66 o
   4  19   2        1.89       -0.47      4.26 o
   5  19   2        2.91       -1.83      4.40 o
   6  19   2       24.58       27.81      7.31 o
   7  19   2        0.08       -2.80      8.22 o
  -7  20   2       51.68       45.08     13.62 o
  -6  20   2        1.44       -0.47      8.45 o
  -5  20   2       34.38       34.28     11.27 o
  -4  20   2       41.28       56.35     12.21 o
  -3  20   2       15.12       15.97      8.92 o
  -2  20   2        2.44       -7.51      7.51 o
  -1  20   2        6.67       12.12      3.61 o
   0  20   2        0.05       -1.02      3.41 o
   1  20   2       20.15       11.68      4.24 o
   2  20   2      125.04      118.76      8.09 o
   3  20   2        9.86        7.66      5.12 o
   4  20   2        3.21       -4.40      4.40 o
   5  20   2       13.82       13.99      6.14 o
   6  20   2        6.44        6.47      5.98 o
   7  20   2        0.09        0.39      6.42 o
  -7  21   2        2.70        3.76      9.86 o
  -6  21   2        2.00        3.76      8.45 o
  -5  21   2        3.67        3.76      8.45 o
  -4  21   2       11.42        7.51      8.92 o
  -3  21   2       33.04       32.40     11.27 o
  -2  21   2       19.81       41.79     11.74 o
  -1  21   2       51.30       50.79      6.13 o
   0  21   2        1.42        6.63      4.14 o
   1  21   2        6.00        7.99      4.21 o
   2  21   2       56.59       52.90      8.09 o
   3  21   2       11.00       10.47      9.39 o
   4  21   2        4.25        3.90      5.19 o
   5  21   2        0.94        1.12      5.28 o
   6  21   2        0.33       -0.72      8.22 o
  -6  22   2        1.72        8.45      9.86 o
  -5  22   2       21.09        7.98      9.39 o
  -4  22   2       15.75       10.80      9.39 o
  -3  22   2       12.55        4.23      9.39 o
  -2  22   2        0.71        9.86      9.39 o
  -1  22   2        0.03       -1.63      3.90 o
   0  22   2       13.98       31.62      5.61 o
   1  22   2       37.98       44.41      9.47 o
   2  22   2        7.48        3.76      7.98 o
   3  22   2        4.93        7.72      5.87 o
   4  22   2        4.73       10.60      6.32 o
   5  22   2        5.93        6.27      7.04 o
   6  22   2        2.30        1.04      8.45 o
  -5  23   2        0.00       -0.94      9.39 o
  -4  23   2        2.01       12.21     10.80 o
  -3  23   2        0.15       -0.94      8.45 o
  -2  23   2       20.60       12.68     10.33 o
  -1  23   2       12.88       -0.94      8.92 o
   0  23   2        3.61       -0.32      4.04 o
   1  23   2       49.72       66.45     12.56 o
   2  23   2       10.39       16.04      7.04 o
   3  23   2       15.68       14.37      6.62 o
   4  23   2        7.55        5.91      6.08 o
   5  23   2        0.93        3.72      6.32 o
  -4  24   2        4.89        5.64     10.33 o
  -3  24   2       12.28       14.09     10.33 o
  -2  24   2        9.82        8.45     10.33 o
  -1  24   2        0.01       -6.57      8.45 o
   0  24   2       13.46       25.64      5.73 o
   1  24   2       29.03       23.66      6.88 o
   2  24   2        0.27        2.43      5.73 o
   3  24   2        3.73       10.29      6.17 o
   4  24   2        0.00       -5.75      5.75 o
  -3  25   2        6.03       -3.76      9.86 o
  -2  25   2       12.15       11.27     11.27 o
  -1  25   2       26.74       18.31     10.80 o
   0  25   2       23.53       31.48      6.42 o
   1  25   2        3.97       13.71      7.75 o
   2  25   2        0.03        1.77      5.90 o
 -11   0   3        7.06       11.74      6.28 o
  -9   0   3      868.09      841.99     22.91 o
  -7   0   3     1524.10     1487.98     23.86 o
  -5   0   3     5650.62     5713.85     61.62 o
  -3   0   3     1297.12     1323.84     16.06 o
  -1   0   3      876.32      761.33      9.88 o
   1   0   3     4578.42     4444.80     47.49 o
   3   0   3      967.64      916.88     13.56 o
   5   0   3      853.39      957.82     15.24 o
   7   0   3      262.79      268.91      9.22 o
   9   0   3      124.62      125.52      9.28 o
  11   0   3        8.89       15.14      6.95 o
 -11   1   3        2.28        2.54      4.75 o
 -10   1   3        2.16        5.99      3.98 o
  -9   1   3       33.03       47.86      4.92 o
  -8   1   3       16.67        4.20      4.34 o
  -7   1   3        6.09       16.94      3.56 o
  -6   1   3       16.48       13.31      1.70 o
  -5   1   3       53.78       58.97      2.11 o
  -4   1   3     1374.60     1503.05     12.98 o
  -3   1   3      427.24      497.57      5.37 o
  -2   1   3      252.44      248.76      3.30 o
  -1   1   3      371.39      390.61      4.33 o
   0   1   3     3050.62     2968.78     22.83 o
   1   1   3      338.86      328.94      3.86 o
   2   1   3      495.70      481.83      5.39 o
   3   1   3      932.79      916.35     10.20 o
   4   1   3      113.37       79.69      2.54 o
   5   1   3       41.73       29.18      2.80 o
   6   1   3      181.76      184.67      4.91 o
   7   1   3        1.17        4.11      2.51 o
   8   1   3        1.55        3.16      2.97 o
   9   1   3        1.04        2.13      3.56 o
  10   1   3       17.55       11.75      4.33 o
  11   1   3        0.97       -4.09      4.09 o
 -11   2   3        1.15        6.47      4.87 o
 -10   2   3       68.02       53.73      6.24 o
  -9   2   3      145.33      124.41      6.51 o
  -8   2   3        0.30       -3.09      3.09 o
  -7   2   3     1492.75     1475.38     16.64 o
  -6   2   3       33.52       35.60      1.97 o
  -5   2   3      108.25      111.65      2.69 o
  -4   2   3        1.14        2.48      1.12 o
  -3   2   3      887.24      911.67      8.39 o
  -2   2   3      535.11      546.95      5.55 o
  -1   2   3     2014.93     2057.12     17.35 o
   0   2   3      397.71      407.47      6.31 o
   1   2   3        0.18        1.85      0.85 o
   2   2   3       42.94       64.33      2.95 o
   3   2   3      444.47      429.87      5.55 o
   4   2   3       71.21       59.05      3.36 o
   5   2   3      153.03      155.84      4.00 o
   6   2   3      137.37      128.68      3.77 o
   7   2   3       36.94       37.35      3.19 o
   8   2   3      118.71      127.82      5.95 o
   9   2   3       10.72       11.50      4.54 o
  10   2   3       14.91        2.64      4.50 o
  11   2   3        3.98        6.97      5.38 o
 -11   3   3        0.83        1.63      4.77 o
 -10   3   3        0.16        0.64      4.15 o
  -9   3   3      277.98      252.35     10.02 o
  -8   3   3      187.17      192.27      5.84 o
  -7   3   3      160.67      177.04      5.56 o
  -6   3   3       17.85       21.01      2.07 o
  -5   3   3       13.70       17.61      1.64 o
  -4   3   3      232.97      225.86      3.49 o
  -3   3   3     3032.43     3176.85     24.74 o
  -2   3   3     2268.13     2300.94     19.37 o
  -1   3   3      690.55      649.86      6.59 o
   0   3   3       40.10       28.32      1.36 o
   1   3   3      125.57       96.82      2.30 o
   2   3   3     5603.78     5471.53     45.44 o
   3   3   3        0.28        1.38      0.96 o
   4   3   3      271.73      238.88      4.90 o
   5   3   3        0.22       -1.24      1.48 o
   6   3   3       24.33       23.80      2.74 o
   7   3   3       11.86       10.13      2.92 o
   8   3   3       67.63       80.22      4.76 o
   9   3   3        7.27        8.23      4.42 o
  10   3   3        1.18        0.33      4.24 o
  11   3   3        5.19       13.15      6.31 o
 -11   4   3       14.16        7.96      5.00 o
 -10   4   3       82.41       77.91      6.80 o
  -9   4   3        3.51       18.06      4.48 o
  -8   4   3       29.09       27.12      3.67 o
  -7   4   3      120.27      116.22      4.61 o
  -6   4   3       32.39       24.42      2.19 o
  -5   4   3        0.03        2.48      1.15 o
  -4   4   3      616.95      684.00      6.93 o
  -3   4   3        0.57        3.04      1.98 o
  -2   4   3     1096.19     1074.42      9.34 o
  -1   4   3     2478.66     2494.56     19.46 o
   0   4   3     2059.81     2029.89     18.01 o
   1   4   3      624.93      597.46      6.58 o
   2   4   3      526.52      547.67      6.61 o
   3   4   3       51.50       60.16      2.10 o
   4   4   3      747.38      744.07      9.05 o
   5   4   3       16.13       12.67      1.90 o
   6   4   3      127.47      123.70      4.31 o
   7   4   3        1.11        2.08      2.62 o
   8   4   3      280.66      258.04      8.46 o
   9   4   3        3.87        1.11      4.61 o
  10   4   3        5.88       10.50      5.62 o
  11   4   3        0.00       -1.18      7.98 o
 -11   5   3       23.00       20.70      6.62 o
 -10   5   3       16.83       20.73      6.14 o
  -9   5   3       42.98       43.37      5.24 o
  -8   5   3        8.89        9.17      3.01 o
  -7   5   3      262.07      262.64      7.25 o
  -6   5   3      254.75      277.87      4.91 o
  -5   5   3      393.47      428.98      5.74 o
  -4   5   3       91.27      114.33      2.36 o
  -3   5   3     4549.37     4635.37     35.18 o
  -2   5   3      254.68      239.48      3.12 o
  -1   5   3      590.01      597.51      6.28 o
   0   5   3     3739.94     3527.28     30.14 o
   1   5   3        0.10        0.69      0.86 o
   2   5   3      207.61      219.86      3.41 o
   3   5   3      106.14      112.03      2.88 o
   4   5   3     1244.29     1214.92     14.84 o
   5   5   3       27.13       32.00      2.77 o
   6   5   3       71.14       78.26      3.89 o
   7   5   3      116.93      122.90      6.51 o
   8   5   3      100.41       95.14      6.32 o
   9   5   3        6.26        9.67      5.60 o
  10   5   3       12.58        2.54     10.10 o
  11   5   3        6.53       21.41      6.75 o
 -11   6   3        0.71        8.70      7.75 o
 -10   6   3        2.32        9.39      4.98 o
  -9   6   3       58.91       63.03      8.22 o
  -8   6   3        0.13       -1.51      2.92 o
  -7   6   3        1.67       -1.10      2.61 o
  -6   6   3        1.61        0.75      2.41 o
  -5   6   3       46.12       53.01      2.09 o
  -4   6   3      781.09      732.37      8.03 o
  -3   6   3       31.95       32.12      2.11 o
  -2   6   3      676.69      716.39      8.48 o
  -1   6   3       12.71       15.66      1.74 o
   0   6   3     2706.46     2663.98     27.01 o
   1   6   3      126.72      120.68      2.57 o
   2   6   3      391.67      384.75      5.19 o
   3   6   3       88.73       85.55      2.40 o
   4   6   3        0.12        0.58      1.22 o
   5   6   3        8.08        8.69      2.07 o
   6   6   3      242.51      234.39      8.07 o
   7   6   3       76.02       73.79      5.41 o
   8   6   3       22.96       21.38      4.24 o
   9   6   3        1.10        0.09      3.70 o
  10   6   3        0.02       -0.31      4.95 o
  11   6   3        2.27       -0.89      7.51 o
 -11   7   3        6.60        7.98      5.47 o
 -10   7   3       31.55       33.74      6.14 o
  -9   7   3       33.58       25.70      4.51 o
  -8   7   3       97.09       99.64      5.44 o
  -7   7   3       24.21       29.59      3.77 o
  -6   7   3        1.02        1.24      2.44 o
  -5   7   3     1719.24     1706.40     21.05 o
  -4   7   3       14.01       12.23      1.36 o
  -3   7   3     1107.75     1158.49     12.41 o
  -2   7   3      361.89      338.49      5.04 o
  -1   7   3     7636.55     8122.12     72.78 o
   0   7   3       94.49      101.03      2.54 o
   1   7   3      260.26      312.89      4.54 o
   2   7   3     1560.89     1529.75     13.25 o
   3   7   3        2.18        2.55      1.09 o
   4   7   3      342.73      351.23      4.40 o
   5   7   3      142.29      141.25      5.21 o
   6   7   3       81.32       82.45      5.91 o
   7   7   3        0.57        0.50      2.88 o
   8   7   3       25.87       27.02      4.45 o
   9   7   3       11.69        2.19      4.07 o
  10   7   3        2.56       -3.05      4.98 o
 -11   8   3        7.84       12.93      5.62 o
 -10   8   3        1.22       -2.89      4.14 o
  -9   8   3        0.02       -3.38      3.38 o
  -8   8   3      212.29      216.84      7.50 o
  -7   8   3      176.90      181.25      6.44 o
  -6   8   3       10.74        7.73      2.76 o
  -5   8   3       35.94       43.21      2.38 o
  -4   8   3      109.03      139.79      2.53 o
  -3   8   3       23.07       28.00      1.75 o
  -2   8   3       33.81       27.02      1.55 o
  -1   8   3        6.95       12.90      1.31 o
   0   8   3        0.08       -1.15      1.53 o
   1   8   3       48.88       30.41      2.41 o
   2   8   3        0.73        1.31      1.15 o
   3   8   3      278.37      257.88      3.70 o
   4   8   3      406.64      415.24      5.27 o
   5   8   3        1.08        1.42      2.17 o
   6   8   3        6.86        5.71      4.33 o
   7   8   3        9.93       12.64      3.23 o
   8   8   3       10.28        2.54      3.31 o
   9   8   3        3.30       -0.19      3.57 o
  10   8   3        0.01       -2.35      6.34 o
 -11   9   3        0.38       -1.34      4.81 o
 -10   9   3       13.70       20.13      5.28 o
  -9   9   3       24.01       30.19      6.12 o
  -8   9   3       27.64       29.28      4.23 o
  -7   9   3       74.92       74.99      4.52 o
  -6   9   3      322.13      332.21      8.74 o
  -5   9   3       33.37       34.68      2.53 o
  -4   9   3      486.03      519.42      7.46 o
  -3   9   3     2773.34     2775.09     28.49 o
  -2   9   3       45.50       47.49      1.95 o
  -1   9   3      956.47     1113.79     26.77 o
   0   9   3     1818.20     1916.14     24.22 o
   1   9   3      699.52      742.09     11.59 o
   2   9   3       58.61       47.13      2.92 o
   3   9   3      736.98      807.02      9.39 o
   4   9   3       90.66      102.08      2.62 o
   5   9   3        0.28       -2.55      2.55 o
   6   9   3       17.40       15.35      3.05 o
   7   9   3      205.96      196.16      8.88 o
   8   9   3        2.12        0.90      3.13 o
   9   9   3       70.74       80.86      6.11 o
  10   9   3        3.20        3.35      4.18 o
 -11  10   3        3.40        5.92      4.95 o
 -10  10   3        9.13       14.70      4.61 o
  -9  10   3        2.89        1.39      3.41 o
  -8  10   3        0.37        1.13      3.21 o
  -7  10   3       25.54       31.19      3.33 o
  -6  10   3      328.87      339.67      7.14 o
  -5  10   3        1.05        6.13      4.54 o
  -4  10   3      116.79      134.06      4.72 o
  -3  10   3       96.33       96.49      4.31 o
  -2  10   3     1290.76     1289.01     19.75 o
  -1  10   3      344.72      327.66      7.04 o
   0  10   3      109.60      124.60      4.38 o
   1  10   3       68.54       91.18      4.84 o
   2  10   3      135.66      147.88      4.72 o
   3  10   3      225.86      202.90      5.43 o
   4  10   3       37.20       31.56      1.63 o
   5  10   3        6.51        6.34      2.34 o
   6  10   3      139.34      115.36      5.65 o
   7  10   3       62.07       46.64      4.32 o
   8  10   3       10.34        8.98      3.68 o
   9  10   3       37.68       37.68      5.00 o
  10  10   3        0.02       -3.41      3.84 o
 -10  11   3        1.06       -1.03      3.05 o
  -9  11   3        2.63        3.76      3.11 o
  -8  11   3        9.42       13.35      4.03 o
  -7  11   3      295.40      312.21     18.78 o
  -6  11   3       27.65       28.23      4.66 o
  -5  11   3        9.71       10.39      3.42 o
  -4  11   3      235.92      217.70      4.72 o
  -3  11   3      108.38      108.10      4.59 o
  -2  11   3        0.01        1.43      1.73 o
  -1  11   3      734.85      728.09     13.27 o
   0  11   3        8.25       22.56      2.66 o
   1  11   3        3.54        5.10      2.12 o
   2  11   3        0.09        4.46      2.47 o
   3  11   3       75.87       67.91      3.60 o
   4  11   3       54.12       60.03      3.94 o
   5  11   3      267.89      295.79      5.44 o
   6  11   3       20.73       27.78      3.04 o
   7  11   3      135.48      121.18      5.76 o
   8  11   3        8.70        5.10      4.30 o
   9  11   3        8.19        9.93      3.72 o
  10  11   3        1.56        2.18      4.12 o
 -10  12   3       42.06       47.53      8.44 o
  -9  12   3        6.99        9.85      4.95 o
  -8  12   3       91.99       93.76     19.49 o
  -7  12   3       42.87       54.89      5.62 o
  -6  12   3       22.99       22.44      3.82 o
  -5  12   3       16.75       17.25      3.18 o
  -4  12   3      229.95      206.55     15.26 o
  -3  12   3       18.55       13.94      3.16 o
  -2  12   3       95.25      101.33      5.52 o
  -1  12   3       45.65       46.38      3.70 o
   0  12   3      570.99      598.46     12.02 o
   1  12   3       15.43       16.06      2.55 o
   2  12   3      140.98      163.92      5.46 o
   3  12   3      196.19      200.41      5.96 o
   4  12   3       64.40       61.78      5.28 o
   5  12   3       59.51       47.64      6.75 o
   6  12   3      104.34       99.64      9.54 o
   7  12   3       11.96       14.93      2.77 o
   8  12   3       79.70       63.58      4.53 o
   9  12   3       54.25       59.92      5.10 o
  10  12   3        2.01        6.28      5.87 o
 -10  13   3       15.81       15.82      4.96 o
  -9  13   3        5.82        8.15      4.76 o
  -8  13   3        1.76        2.24      3.98 o
  -7  13   3      138.25      145.74     13.15 o
  -6  13   3       12.81       23.65      7.04 o
  -5  13   3      201.77      217.88     12.57 o
  -4  13   3       42.42       24.83     11.27 o
  -3  13   3       18.49       15.45      2.66 o
  -2  13   3       31.15       37.18      3.58 o
  -1  13   3       16.10       27.35      3.44 o
   0  13   3        0.11        0.31      2.26 o
   1  13   3      159.39      179.63      5.90 o
   2  13   3        5.09        7.64      2.80 o
   3  13   3      138.65      134.17      6.00 o
   4  13   3       51.62       46.04      5.06 o
   5  13   3       46.07       50.06      6.97 o
   6  13   3        8.36       15.50      7.75 o
   7  13   3        0.21       -2.61      3.48 o
   8  13   3        4.14        6.74      3.68 o
   9  13   3        0.13       -1.36      4.34 o
 -10  14   3        0.16       -3.73      3.73 o
  -9  14   3       91.81       81.08      7.05 o
  -8  14   3       38.95       34.57      4.66 o
  -7  14   3      123.55      129.03      6.41 o
  -6  14   3        1.72        7.51      7.51 o
  -5  14   3       38.79       32.40      9.86 o
  -4  14   3       36.17       27.95      6.47 o
  -3  14   3       18.49       22.45      3.02 o
  -2  14   3       53.00       61.88      4.33 o
  -1  14   3       94.61       95.66      5.10 o
   0  14   3        3.57        4.31      2.64 o
   1  14   3        2.09       -1.03      2.74 o
   2  14   3        0.26        2.49      3.80 o
   3  14   3       33.05       43.87      4.21 o
   4  14   3       94.70      120.65      9.42 o
   5  14   3      318.41      307.19     14.57 o
   6  14   3      123.22      109.86      9.76 o
   7  14   3        2.32       -4.81      4.81 o
   8  14   3        0.09        1.41      7.51 o
   9  14   3       35.66       41.79     11.74 o
  -9  15   3        3.81        9.45      3.76 o
  -8  15   3       65.34       83.59     14.09 o
  -7  15   3       13.38        7.98      8.92 o
  -6  15   3        4.21       14.56      8.45 o
  -5  15   3       21.78       30.52      9.86 o
  -4  15   3        0.13        5.64      6.10 o
  -3  15   3      157.65      169.15     10.94 o
  -2  15   3        7.82       -1.47      3.66 o
  -1  15   3       71.82       76.72      5.41 o
   0  15   3      111.56      115.13      5.79 o
   1  15   3       17.36       16.47      3.44 o
   2  15   3      130.05      123.77      8.00 o
   3  15   3        0.26        0.48      3.19 o
   4  15   3       33.04       38.77      6.47 o
   5  15   3       36.59       40.09      6.97 o
   6  15   3       53.34       38.37      7.42 o
   7  15   3       25.68       41.02      7.80 o
   8  15   3       10.27       13.15      8.45 o
   9  15   3        0.44       -1.41      8.45 o
  -9  16   3       40.75       31.93     13.15 o
  -8  16   3        0.01        3.76      8.45 o
  -7  16   3      219.41      228.69     19.25 o
  -6  16   3       14.36       24.89      9.39 o
  -5  16   3       12.52        9.86      7.98 o
  -4  16   3        6.92        9.86      7.98 o
  -3  16   3        0.10        2.35      7.04 o
  -2  16   3        1.91       -2.03      2.03 o
  -1  16   3        9.62        9.97      3.10 o
   0  16   3        0.02       -0.75      2.69 o
   1  16   3       31.56       41.31      4.42 o
   2  16   3        9.27        7.54      3.18 o
   3  16   3        2.16        0.02      3.05 o
   4  16   3        0.11        2.03      4.26 o
   5  16   3       88.80       93.90      9.35 o
   6  16   3       14.39       10.83      5.98 o
   7  16   3       11.92       10.98      5.98 o
   8  16   3        2.40       11.27      8.92 o
  -9  17   3        1.12        2.82     10.33 o
  -8  17   3        1.30       -7.51      7.51 o
  -7  17   3       13.83       22.54      9.86 o
  -6  17   3       50.61       38.51     11.27 o
  -5  17   3       23.59       37.57     10.80 o
  -4  17   3      100.62      101.90     14.09 o
  -3  17   3        2.25       15.50      7.98 o
  -2  17   3        0.69       -2.00      2.00 o
  -1  17   3      103.87      130.34      6.78 o
   0  17   3       14.51       18.90      3.71 o
   1  17   3       52.55       60.52      5.04 o
   2  17   3       15.75       17.75      3.65 o
   3  17   3        1.82        0.81      3.24 o
   4  17   3       56.80       46.08      7.47 o
   5  17   3       45.67       51.34      8.09 o
   6  17   3        0.00       -5.87      5.87 o
   7  17   3       37.11       26.08      7.76 o
   8  17   3        1.00        5.15      6.32 o
  -8  18   3       11.62       24.42     11.27 o
  -7  18   3       15.51       25.83     11.74 o
  -6  18   3      177.74      183.61     18.78 o
  -5  18   3       39.75       56.35     12.21 o
  -4  18   3       12.44        0.94      7.04 o
  -3  18   3       18.56       11.74      7.98 o
  -2  18   3       23.44       17.29      3.72 o
  -1  18   3       13.83       14.35      3.55 o
   0  18   3        1.15        5.81      3.32 o
   1  18   3       30.02       36.30      4.53 o
   2  18   3       17.46       33.54      5.17 o
   3  18   3       53.64       57.08      8.09 o
   4  18   3       14.72       10.66      5.53 o
   5  18   3        6.70       10.25      5.39 o
   6  18   3       36.96       22.70      7.09 o
   7  18   3        2.12       -3.92     11.27 o
   8  18   3       15.96       19.64      7.89 o
  -8  19   3       22.52       23.01     11.74 o
  -7  19   3        2.85        5.64      9.39 o
  -6  19   3        2.01        0.94      7.98 o
  -5  19   3        5.39        3.76      7.98 o
  -4  19   3       34.27       23.01      9.86 o
  -3  19   3        0.96        3.76      7.51 o
  -2  19   3        0.68       -2.10      4.70 o
  -1  19   3       71.09       70.74      6.07 o
   0  19   3       10.26        9.07      3.45 o
   1  19   3       37.40       48.14      5.14 o
   2  19   3       10.43       11.59      4.13 o
   3  19   3        1.07        1.08      4.60 o
   4  19   3        0.32       -3.93      4.26 o
   5  19   3       27.45       34.13     17.14 o
   6  19   3       10.96       21.47      9.16 o
   7  19   3        2.44       -5.43      5.87 o
  -7  20   3        6.80       29.11     11.74 o
  -6  20   3       14.64       13.15      9.39 o
  -5  20   3        2.17       11.74      9.39 o
  -4  20   3        9.61       19.25      9.86 o
  -3  20   3        0.63        6.57      7.51 o
  -2  20   3       43.52       28.18      9.86 o
  -1  20   3        7.85        7.40      4.47 o
   0  20   3        1.94        4.40      3.64 o
   1  20   3       19.42       13.01      4.51 o
   2  20   3        3.43        0.96      4.09 o
   3  20   3        0.02       -3.94      6.81 o
   4  20   3       21.78       27.49      7.28 o
   5  20   3        0.02        1.14      4.95 o
   6  20   3        0.75        1.52      5.39 o
   7  20   3        0.98       -1.70      7.75 o
  -6  21   3        3.89        3.76      9.86 o
  -5  21   3        0.29       -6.57      6.57 o
  -4  21   3        1.96       15.50     10.33 o
  -3  21   3       61.08       69.97     13.62 o
  -2  21   3        7.90        8.92      8.92 o
  -1  21   3        5.96        3.83      3.95 o
   0  21   3      149.16      146.52      8.73 o
   1  21   3       10.30        9.17      4.51 o
   2  21   3        0.08       -2.56      3.98 o
   3  21   3        1.69        1.32      5.29 o
   4  21   3        5.31       10.18      6.20 o
   5  21   3        0.29        0.66      6.08 o
   6  21   3        0.54       -3.93      6.08 o
  -6  22   3       34.06       31.93     12.68 o
  -5  22   3       15.04        3.29      9.39 o
  -4  22   3       14.18       15.97      9.86 o
  -3  22   3        0.01       -0.94      8.45 o
  -2  22   3       73.38       94.39     15.03 o
  -1  22   3        1.13        9.22      4.31 o
   0  22   3       20.35       19.31      5.01 o
   1  22   3        3.67       -0.58      4.05 o
   2  22   3        0.54       -4.85      4.85 o
   3  22   3        0.57        3.69      5.29 o
   4  22   3       15.46       16.10      7.13 o
   5  22   3       10.02       18.19     14.56 o
  -5  23   3        1.22       -2.82      9.39 o
  -4  23   3        0.85       -7.98      7.98 o
  -3  23   3       30.67       31.46     12.21 o
  -2  23   3        0.20        4.70      8.92 o
  -1  23   3        7.22       -7.04      7.51 o
   0  23   3       44.77       54.76      6.82 o
   1  23   3        0.64        1.18      4.42 o
   2  23   3       17.97        9.68      6.42 o
   3  23   3        0.48       -2.68      5.29 o
   4  23   3        0.30        8.83      6.42 o
  -4  24   3        9.76        6.10     10.33 o
  -3  24   3        0.00        0.47      9.86 o
  -2  24   3        0.12       -3.29      9.39 o
  -1  24   3       32.61       47.43     13.62 o
   0  24   3        4.83        3.54      5.82 o
   1  24   3        2.36        0.77      5.39 o
   2  24   3        1.57        6.26      5.87 o
   3  24   3        2.77       -2.31      5.98 o
  -2  25   3        7.80        0.47      8.92 o
  -1  25   3       43.64       43.67     13.62 o
   0  25   3        0.28        0.00      6.57 o
   1  25   3        3.47       -7.96      8.45 o
   2  25   3        2.02       -0.68      9.16 o
 -10   0   4       55.85       48.64      7.64 o
  -8   0   4       37.52       36.14      6.14 o
  -6   0   4        2.92       -1.24      2.19 o
  -4   0   4       19.66       24.69      2.60 o
  -2   0   4      906.50      881.48     11.80 o
   0   0   4     3692.73     3525.04     38.61 o
   2   0   4       14.35       17.53      1.89 o
   4   0   4     2905.94     2847.82     37.96 o
   6   0   4      841.00      939.11     16.24 o
   8   0   4     1011.55      952.29     41.09 o
  10   0   4       19.63       15.56      6.14 o
 -11   1   4       31.62       43.86      6.50 o
 -10   1   4      100.79      107.44      9.83 o
  -9   1   4       48.25       48.24      5.03 o
  -8   1   4        0.61       -2.90      2.90 o
  -7   1   4        4.80        3.33      2.41 o
  -6   1   4       34.02       42.35      2.22 o
  -5   1   4      861.38      912.50      9.27 o
  -4   1   4      144.37      130.50      3.02 o
  -3   1   4     1084.93     1168.30     10.60 o
  -2   1   4        9.52        8.64      1.13 o
  -1   1   4      119.93      143.40      2.65 o
   0   1   4     2286.78     2302.66     18.54 o
   1   1   4      147.15      127.56      2.54 o
   2   1   4       24.09       23.22      1.47 o
   3   1   4        1.83        0.87      1.21 o
   4   1   4     1122.70     1145.58     15.38 o
   5   1   4        0.45        5.36      1.79 o
   6   1   4      618.56      618.54      9.31 o
   7   1   4        5.56        3.34      2.17 o
   8   1   4        0.15        7.35      3.27 o
   9   1   4       31.67       32.02      4.75 o
  10   1   4        1.48        5.62      4.09 o
  11   1   4        1.25       -1.80      4.45 o
 -11   2   4       63.39       64.89      7.73 o
 -10   2   4        6.83        9.28      4.68 o
  -9   2   4       49.02       47.46      6.98 o
  -8   2   4      128.41      105.61      6.10 o
  -7   2   4        7.52        4.73      2.47 o
  -6   2   4       80.35       91.83      2.99 o
  -5   2   4      539.83      544.60      6.46 o
  -4   2   4      852.21      841.52      8.41 o
  -3   2   4      618.97      659.57      6.89 o
  -2   2   4     2002.92     1926.53     15.92 o
  -1   2   4      601.00      573.36      5.98 o
   0   2   4      697.99      661.04      6.61 o
   1   2   4      389.07      372.67      4.82 o
   2   2   4     1240.07     1188.51     11.29 o
   3   2   4      225.76      228.40      3.90 o
   4   2   4      163.86      184.28      4.05 o
   5   2   4      896.86      890.05     10.94 o
   6   2   4     1364.03     1304.85     17.94 o
   7   2   4       18.94       15.16      2.86 o
   8   2   4       26.51       28.73      3.85 o
   9   2   4       20.48       19.87      4.32 o
  10   2   4        0.06        0.91      4.51 o
  11   2   4        2.09       -0.56      5.11 o
 -11   3   4       11.25       12.51      6.24 o
 -10   3   4        0.91        0.79      4.27 o
  -9   3   4       92.67      100.26      7.02 o
  -8   3   4        8.67        5.87      2.88 o
  -7   3   4        7.08        2.16      2.58 o
  -6   3   4       38.69       38.71      2.51 o
  -5   3   4       69.86       74.21      2.42 o
  -4   3   4      312.73      377.20      4.97 o
  -3   3   4      305.80      330.91      4.37 o
  -2   3   4       93.83       92.83      2.30 o
  -1   3   4     2342.55     2273.99     18.33 o
   0   3   4     1620.52     1617.22     13.59 o
   1   3   4      452.90      470.79      5.54 o
   2   3   4       30.75       44.88      2.85 o
   3   3   4     1456.12     1400.71     13.93 o
   4   3   4      175.25      172.26      3.94 o
   5   3   4       49.87       41.58      4.67 o
   6   3   4       15.85       22.52      2.94 o
   7   3   4        5.45        6.61      2.79 o
   8   3   4        3.30        6.63      3.17 o
   9   3   4       23.45       26.55      5.09 o
  10   3   4        0.97        5.17      5.64 o
 -11   4   4       20.03       17.18      5.41 o
 -10   4   4        0.02       -2.29      4.01 o
  -9   4   4      288.61      280.17     10.18 o
  -8   4   4       42.62       39.99      3.76 o
  -7   4   4       10.16       10.57      2.98 o
  -6   4   4       18.98       19.33      2.15 o
  -5   4   4       97.51      104.06      2.92 o
  -4   4   4      579.93      580.82      6.51 o
  -3   4   4      198.83      180.32      3.42 o
  -2   4   4     2284.74     2242.63     19.42 o
  -1   4   4      158.53      160.85      3.35 o
   0   4   4      762.30      722.35      8.63 o
   1   4   4       47.54       52.40      2.00 o
   2   4   4      932.61      925.82      9.24 o
   3   4   4     1600.52     1601.83     14.72 o
   4   4   4      124.05      118.63      3.06 o
   5   4   4      149.69      163.80      7.09 o
   6   4   4       27.17       20.90      2.94 o
   7   4   4      312.95      303.02      7.84 o
   8   4   4       18.48       26.65      4.84 o
   9   4   4       69.63       65.07      7.47 o
  10   4   4       64.95       72.94     17.84 o
 -11   5   4       10.51       -2.18      5.47 o
 -10   5   4        1.77       11.28      5.47 o
  -9   5   4       16.12       22.63      4.75 o
  -8   5   4       52.84       52.79      4.67 o
  -7   5   4        1.63        1.82      2.73 o
  -6   5   4       88.43      101.44      3.90 o
  -5   5   4      921.77     1015.82     10.37 o
  -4   5   4     1144.89     1275.04     11.68 o
  -3   5   4      426.34      473.39      5.47 o
  -2   5   4      266.51      321.14      4.63 o
  -1   5   4      483.89      535.88      5.85 o
   0   5   4      212.13      220.56      3.30 o
   1   5   4     5012.33     4826.70     38.51 o
   2   5   4      656.35      638.60      7.14 o
   3   5   4        1.06        1.11      1.14 o
   4   5   4       87.10       76.44      2.80 o
   5   5   4      242.67      256.13      5.44 o
   6   5   4        4.72        4.80      2.78 o
   7   5   4        0.50        1.32      3.34 o
   8   5   4        0.34        4.93      3.74 o
   9   5   4        0.87        6.22      4.21 o
  10   5   4       37.10       43.47      7.13 o
 -11   6   4       25.21       38.67      7.13 o
 -10   6   4        2.94        0.86      4.74 o
  -9   6   4       35.23       35.87      5.75 o
  -8   6   4       12.20       12.14      3.49 o
  -7   6   4        1.03       -1.13      2.85 o
  -6   6   4       64.31       58.07      3.77 o
  -5   6   4      559.38      597.94      8.26 o
  -4   6   4      142.47      132.68      3.38 o
  -3   6   4      470.48      498.79      5.59 o
  -2   6   4      144.44      149.09      2.98 o
  -1   6   4       15.84       22.11      1.36 o
   0   6   4     1476.29     1503.91     14.16 o
   1   6   4       29.01       30.10      1.47 o
   2   6   4       20.28       15.80      1.68 o
   3   6   4        4.17        0.79      1.19 o
   4   6   4       46.58       46.02      2.38 o
   5   6   4      549.94      559.56      9.03 o
   6   6   4        4.93        2.45      2.86 o
   7   6   4       50.84       42.33      4.73 o
   8   6   4       39.53       29.54      5.97 o
   9   6   4       29.76       25.90      5.00 o
  10   6   4        2.33       10.80     11.51 o
 -11   7   4        0.51       -4.81      4.81 o
 -10   7   4        0.12        3.27      4.74 o
  -9   7   4        0.04       -1.74      3.49 o
  -8   7   4      209.06      193.48      7.28 o
  -7   7   4       19.73       15.23      3.30 o
  -6   7   4      254.54      253.56      7.00 o
  -5   7   4        0.26       -0.02      1.95 o
  -4   7   4      871.14      888.63      9.48 o
  -3   7   4      500.07      576.51      6.57 o
  -2   7   4        7.37        8.29      1.39 o
  -1   7   4       11.83       26.82      1.77 o
   0   7   4      314.05      270.67      4.77 o
   1   7   4        2.64        2.07      1.03 o
   2   7   4       35.09       35.77      1.57 o
   3   7   4      116.70      105.09      3.04 o
   4   7   4        8.08        7.21      1.67 o
   5   7   4        2.60        2.90      2.54 o
   6   7   4        5.90        6.45      3.68 o
   7   7   4       19.44       22.02      4.05 o
   8   7   4        1.85        0.73      3.68 o
   9   7   4        0.21        2.53      4.02 o
  10   7   4       55.24       62.52     21.13 o
 -11   8   4        7.81        3.98      5.28 o
 -10   8   4        8.66       10.14      4.95 o
  -9   8   4        3.69        2.66      3.63 o
  -8   8   4        5.79        6.67      3.46 o
  -7   8   4       42.91       38.53      3.84 o
  -6   8   4       72.39       68.89      4.35 o
  -5   8   4       28.56       29.30      2.63 o
  -4   8   4      473.24      496.96      6.08 o
  -3   8   4     1100.81     1160.65     12.80 o
  -2   8   4      310.74      291.36      5.90 o
  -1   8   4        0.51       -0.56      1.17 o
   0   8   4       40.87       40.78      1.94 o
   1   8   4      236.40      235.98      4.51 o
   2   8   4      392.41      396.55      5.16 o
   3   8   4      107.69      110.38      2.82 o
   4   8   4       12.93       12.97      1.96 o
   5   8   4      113.89      109.80      4.78 o
   6   8   4        1.20       -2.47      2.74 o
   7   8   4      236.96      230.86      9.23 o
   8   8   4        0.31       -3.16      3.43 o
   9   8   4        2.90        4.72      5.10 o
  10   8   4        2.65        5.95      5.14 o
 -11   9   4        3.67        8.67      5.41 o
 -10   9   4        1.68        2.82      6.57 o
  -9   9   4        0.15        3.82      3.63 o
  -8   9   4        8.47        2.44      3.35 o
  -7   9   4      162.27      157.26      6.11 o
  -6   9   4     1128.79     1118.98     17.56 o
  -5   9   4      126.06      125.22      3.71 o
  -4   9   4      106.07      111.41      4.11 o
  -3   9   4      454.60      512.66      9.33 o
  -2   9   4      548.77      481.40      7.03 o
  -1   9   4      569.19      549.83      7.10 o
   0   9   4     1063.02     1198.23     12.92 o
   1   9   4       15.36       14.27      1.93 o
   2   9   4      107.26       86.64      3.20 o
   3   9   4       60.97       61.79      2.16 o
   4   9   4      554.76      596.68     10.15 o
   5   9   4        7.10        2.72      2.42 o
   6   9   4        1.31       -2.60      2.68 o
   7   9   4       10.37       15.36      3.72 o
   8   9   4       24.65       28.49      4.50 o
   9   9   4       65.36       62.22      5.82 o
  10   9   4        0.08        1.77      4.33 o
 -10  10   4        0.60       -1.16      6.10 o
  -9  10   4       27.89       45.75      7.92 o
  -8  10   4        9.57        6.27      3.37 o
  -7  10   4       65.21       64.74      6.41 o
  -6  10   4      175.68      190.23      5.17 o
  -5  10   4      147.48      155.96      7.27 o
  -4  10   4      130.53      155.11      4.73 o
  -3  10   4       73.07       73.32      3.13 o
  -2  10   4      114.28      129.36      3.17 o
  -1  10   4        0.11        1.79      1.81 o
   0  10   4     1180.11     1152.64     18.88 o
   1  10   4      175.84      183.50      6.22 o
   2  10   4        4.01        1.92      1.18 o
   3  10   4      433.24      434.28      6.70 o
   4  10   4      149.64      142.26      3.67 o
   5  10   4       32.86       34.22      3.50 o
   6  10   4       26.34       25.11      3.63 o
   7  10   4       14.96       17.47      3.72 o
   8  10   4        1.54       -1.09      3.40 o
   9  10   4        4.47       10.58      5.82 o
  10  10   4        1.05       -2.60      5.81 o
 -10  11   4       16.70       12.85      4.58 o
  -9  11   4        3.09        5.59      3.21 o
  -8  11   4        0.61       -1.07      2.58 o
  -7  11   4       38.62       40.41      8.69 o
  -6  11   4       24.54       25.02      4.19 o
  -5  11   4      451.06      485.01     12.34 o
  -4  11   4      867.40      885.59     12.56 o
  -3  11   4       18.92       12.04      1.50 o
  -2  11   4       32.07       40.36      3.48 o
  -1  11   4       96.95       84.10      9.91 o
   0  11   4      215.48      201.09      7.83 o
   1  11   4        4.99        5.66      2.61 o
   2  11   4       29.48       36.71      3.79 o
   3  11   4        0.43        1.93      2.27 o
   4  11   4       70.20       64.32      3.20 o
   5  11   4        2.39        1.21      2.27 o
   6  11   4       75.64       76.65      4.59 o
   7  11   4      145.33      139.72      6.36 o
   8  11   4        1.52        1.77      3.28 o
   9  11   4       59.49       70.08      5.88 o
 -10  12   4       14.44       17.57      6.08 o
  -9  12   4        0.75       -4.46      4.46 o
  -8  12   4        6.76       11.36      5.17 o
  -7  12   4        6.68       11.79      4.34 o
  -6  12   4        6.78        8.91      6.57 o
  -5  12   4       31.84       40.55      5.13 o
  -4  12   4        0.48        0.94      1.70 o
  -3  12   4        3.78        7.66      2.55 o
  -2  12   4       14.31        8.57      2.68 o
  -1  12   4      230.98      244.31      8.84 o
   0  12   4        0.79       -2.50      3.80 o
   1  12   4      144.60      164.17      5.77 o
   2  12   4        3.12        0.08      1.72 o
   3  12   4       20.08       22.34      3.06 o
   4  12   4       93.89      100.52      8.52 o
   5  12   4      101.27      100.66     17.61 o
   6  12   4        9.66        6.59      2.44 o
   7  12   4        4.88        8.59      3.04 o
   8  12   4       25.65       17.71      3.67 o
   9  12   4        2.13       -0.12      3.49 o
 -10  13   4        9.74       12.72      5.90 o
  -9  13   4        6.19        2.72      4.69 o
  -8  13   4        1.83       -1.46      4.05 o
  -7  13   4        4.51       -1.53      3.62 o
  -6  13   4       41.17       39.45      4.28 o
  -5  13   4      171.56      159.19     15.03 o
  -4  13   4        9.79        8.03      5.41 o
  -3  13   4       29.25       28.10      3.33 o
  -2  13   4      156.92      164.78      7.43 o
  -1  13   4       50.99       48.41      6.08 o
   0  13   4       12.22        5.52      3.12 o
   1  13   4      793.41      820.92     15.72 o
   2  13   4       27.10       22.06      4.46 o
   3  13   4        4.16        7.88      3.24 o
   4  13   4        3.76        3.48      3.29 o
   5  13   4       19.39       20.19      7.98 o
   6  13   4       41.66       27.71      8.92 o
   7  13   4        7.94        4.70      7.04 o
   8  13   4        0.06       -0.09      2.43 o
   9  13   4        4.50       -2.93      2.93 o
  -9  14   4       27.00       32.51      5.68 o
  -8  14   4        4.54       -3.68      3.68 o
  -7  14   4       10.76        9.26      6.34 o
  -6  14   4        8.90       -1.41      6.57 o
  -5  14   4        1.31        4.70      7.04 o
  -4  14   4       32.40       34.84      7.13 o
  -3  14   4       59.54       64.81      5.46 o
  -2  14   4       37.02       42.57      4.78 o
  -1  14   4       51.51       60.12      5.36 o
   0  14   4       73.63       89.98      6.10 o
   1  14   4       68.23       69.31      5.16 o
   2  14   4       27.73       31.69      4.06 o
   3  14   4      297.69      327.22     11.31 o
   4  14   4      164.23      144.64     10.42 o
   5  14   4        0.06        3.99      4.61 o
   6  14   4       74.98       79.36     12.68 o
   7  14   4       16.74       17.84      8.92 o
   8  14   4        0.22       -3.76      7.04 o
   9  14   4        0.01        0.00      8.45 o
  -9  15   4        0.00       -1.41      6.34 o
  -8  15   4       18.07       18.31     10.33 o
  -7  15   4        0.01        1.88      7.04 o
  -6  15   4        2.09       10.80      7.98 o
  -5  15   4       19.66        9.39      8.45 o
  -4  15   4       37.26       50.25     10.80 o
  -3  15   4       88.26      101.66     10.57 o
  -2  15   4      174.35      175.30      8.22 o
  -1  15   4      289.24      293.08     10.48 o
   0  15   4       54.69       52.90      4.64 o
   1  15   4       14.16       12.35      3.56 o
   2  15   4        4.47       10.59      3.35 o
   3  15   4      144.59      144.03      8.02 o
   4  15   4        5.34        8.31      5.28 o
   5  15   4        0.29       -2.93      4.34 o
   6  15   4       21.25       24.42      9.39 o
   7  15   4       11.65        3.76      7.98 o
   8  15   4       14.67       26.30     10.80 o
  -9  16   4        6.21       20.19     10.33 o
  -8  16   4        0.00       -3.76      8.45 o
  -7  16   4       35.09       57.76     12.68 o
  -6  16   4       16.51       23.01      9.86 o
  -5  16   4       38.38       55.88     12.21 o
  -4  16   4        6.56        4.70      7.51 o
  -3  16   4        8.70        6.10      7.51 o
  -2  16   4       59.32       68.54     14.05 o
  -1  16   4       94.10       81.44      6.27 o
   0  16   4       20.41       17.30      4.29 o
   1  16   4       30.79       40.96      4.53 o
   2  16   4      126.06      131.82      6.51 o
   3  16   4      117.36      128.90      7.96 o
   4  16   4      251.18      247.87     13.93 o
   5  16   4       27.48       38.91      7.22 o
   6  16   4       20.40       13.62      7.98 o
   7  16   4        6.48       22.07      9.86 o
   8  16   4        1.16       -7.04      7.04 o
  -8  17   4        0.45        3.29      8.92 o
  -7  17   4       22.66       17.37      9.86 o
  -6  17   4        7.88        9.39      8.45 o
  -5  17   4        0.59        3.76      7.51 o
  -4  17   4        5.54        4.23      7.98 o
  -3  17   4       11.91       -3.29      7.04 o
  -2  17   4       22.17       19.73      5.87 o
  -1  17   4       16.25       17.44      4.33 o
   0  17   4       56.14       46.53      4.72 o
   1  17   4       12.88       13.14      3.56 o
   2  17   4        8.35       12.37      4.21 o
   3  17   4       13.51       15.20      5.83 o
   4  17   4        0.01        0.18      5.07 o
   5  17   4        2.07       -0.85      5.19 o
   6  17   4        1.29        0.94      7.04 o
   7  17   4        5.90        9.39      8.45 o
   8  17   4        0.21       -0.94      8.45 o
  -8  18   4        0.63       -3.29      8.45 o
  -7  18   4       46.06       42.26     12.68 o
  -6  18   4        7.94       19.25      9.86 o
  -5  18   4        0.05        7.04      8.45 o
  -4  18   4        1.13        1.41      7.98 o
  -3  18   4       11.60       15.50      8.45 o
  -2  18   4       31.53       31.76      5.73 o
  -1  18   4        7.54        9.54      4.41 o
   0  18   4       65.89       90.33      5.95 o
   1  18   4        2.64       -1.78      3.49 o
   2  18   4       23.97       36.56      5.51 o
   3  18   4       19.85       15.35     11.51 o
   4  18   4       60.89       73.07      9.42 o
   5  18   4       74.51       86.91     10.28 o
   6  18   4        0.36        5.17      7.51 o
   7  18   4        4.61       14.56      8.92 o
  -7  19   4        0.17       -3.76      8.45 o
  -6  19   4       19.97       11.27     10.33 o
  -5  19   4       10.54       13.15      8.92 o
  -4  19   4        9.14        1.41      7.51 o
  -3  19   4        4.45        3.29      8.45 o
  -2  19   4       31.11       20.19      9.39 o
  -1  19   4        1.74        0.18      4.17 o
   0  19   4       33.23       45.96      6.88 o
   1  19   4        6.27        5.07      3.48 o
   2  19   4       16.02       13.54      4.69 o
   3  19   4        1.04       -4.70      7.04 o
   4  19   4        2.54       -4.78      5.19 o
   5  19   4       23.83       19.94      7.09 o
   6  19   4        4.35       -1.88      7.51 o
   7  19   4        0.98       -1.88      7.51 o
  -7  20   4        1.53        3.29      9.39 o
  -6  20   4        0.14       -7.04      7.98 o
  -5  20   4       15.60       13.62      9.39 o
  -4  20   4        2.61        7.98      8.45 o
  -3  20   4        2.86       -6.10      6.10 o
  -2  20   4        0.05       -7.51      7.51 o
  -1  20   4        5.44        5.92      4.69 o
   0  20   4       12.62       10.02      4.63 o
   1  20   4        7.13        0.31      5.17 o
   2  20   4       47.38       52.41      6.71 o
   3  20   4       67.81       71.78      9.23 o
   4  20   4        7.09        3.16      5.41 o
   5  20   4        2.01       12.97      6.42 o
   6  20   4        0.26       -6.10      7.04 o
  -6  21   4       34.92       33.34     13.15 o
  -5  21   4        5.34       -2.82      8.45 o
  -4  21   4       11.43        5.17      8.92 o
  -3  21   4        6.05       15.97      9.86 o
  -2  21   4       18.39       16.91     10.33 o
  -1  21   4        0.86        6.52      6.81 o
   0  21   4        1.41        6.45      4.26 o
   1  21   4        4.14        0.63      4.14 o
   2  21   4        0.95        2.36      6.57 o
   3  21   4       48.04       44.21      8.46 o
   4  21   4        2.21       11.25     10.80 o
   5  21   4        2.99        3.50      6.66 o
  -6  22   4       17.95       36.63     12.68 o
  -5  22   4        0.03       -1.41      8.92 o
  -4  22   4        2.14       -3.76      8.45 o
  -3  22   4        2.28       -2.82      8.45 o
  -2  22   4       10.82       10.33      9.39 o
  -1  22   4        0.14       -4.74      4.74 o
   0  22   4        0.07        0.38      4.07 o
   1  22   4        1.30       -1.61      3.92 o
   2  22   4        0.01       -4.34      4.34 o
   3  22   4        0.87       -5.47      5.47 o
   4  22   4       14.95       12.37      7.13 o
   5  22   4        0.32       -2.59      6.08 o
  -5  23   4        0.26        0.94     10.33 o
  -4  23   4        0.54       -3.76      8.92 o
  -3  23   4        0.39       -7.98      7.98 o
  -2  23   4        4.09        3.29      9.86 o
  -1  23   4       10.98       -0.94      8.45 o
   0  23   4        0.08       -2.91      5.14 o
   1  23   4        0.08        1.80      4.78 o
   2  23   4        6.73        8.15      6.62 o
   3  23   4        0.06       -5.47      5.47 o
   4  23   4        1.09        0.19      6.25 o
  -3  24   4        1.44       -2.82      9.86 o
  -2  24   4        2.21        8.45     10.80 o
  -1  24   4        0.61       -2.82      9.39 o
   0  24   4        0.03        3.34     10.33 o
   1  24   4        2.24        4.37      6.08 o
   2  24   4        1.45       -7.04      7.04 o
   3  24   4        3.12       11.14      7.18 o
  -2  25   4        0.06       -3.76      9.86 o
  -1  25   4        1.82       -5.64      9.86 o
   0  25   4       16.40       20.19     11.27 o
   1  25   4        0.54        3.29      8.45 o
 -11   0   5        7.60        5.64      8.45 o
  -9   0   5       26.37       39.97      6.80 o
  -7   0   5       31.86       47.48      5.06 o
  -5   0   5     1057.92     1054.94     17.16 o
  -3   0   5     3127.62     3252.11     36.93 o
  -1   0   5        3.74       16.46      2.16 o
   1   0   5    46322.00    45643.39    504.76 o
   3   0   5     1164.36     1316.98     19.36 o
   5   0   5      136.64      133.27      5.68 o
   7   0   5       41.70       40.67      5.14 o
   9   0   5        4.20        7.38      5.62 o
 -11   1   5        0.29       -4.61      4.61 o
 -10   1   5        3.76        4.36      7.27 o
  -9   1   5       19.58       26.38      7.18 o
  -8   1   5       18.29       15.70      3.92 o
  -7   1   5       13.62       10.67      2.58 o
  -6   1   5      381.68      365.37      5.89 o
  -5   1   5        2.10        2.96      1.61 o
  -4   1   5      693.47      584.16      7.62 o
  -3   1   5      669.21      615.93      6.90 o
  -2   1   5      603.02      546.82      6.22 o
  -1   1   5       29.50       41.19      2.46 o
   0   1   5      829.98      844.33      8.40 o
   1   1   5      118.98      146.39      5.97 o
   2   1   5      262.11      274.06      4.30 o
   3   1   5      175.04      241.46      5.32 o
   4   1   5      521.03      553.55      8.42 o
   5   1   5       35.92       32.82      2.84 o
   6   1   5      489.51      480.41      9.01 o
   7   1   5      242.71      244.79      6.84 o
   8   1   5       65.44       76.46      5.03 o
   9   1   5       15.32        8.09      3.85 o
  10   1   5       10.50       10.84      4.56 o
 -11   2   5       10.84        4.72      5.06 o
 -10   2   5        9.76       12.61      6.44 o
  -9   2   5        0.83       -2.64      3.78 o
  -8   2   5       31.14       33.00      4.29 o
  -7   2   5       59.61       63.91      3.56 o
  -6   2   5       27.55       28.75      2.32 o
  -5   2   5       79.72      100.07      3.13 o
  -4   2   5      283.75      293.22      4.53 o
  -3   2   5      720.26      704.05      7.57 o
  -2   2   5      194.97      182.06      3.32 o
  -1   2   5     9639.21     9546.98     70.99 o
   0   2   5     1438.16     1531.46     13.42 o
   1   2   5     1268.13     1389.31     12.51 o
   2   2   5       70.45      107.37      2.91 o
   3   2   5     1741.74     1771.49     16.47 o
   4   2   5      705.20      752.53     10.06 o
   5   2   5      340.80      303.75      6.29 o
   6   2   5      119.82      113.43      4.71 o
   7   2   5      168.30      153.04      8.69 o
   8   2   5       16.44       13.56      3.47 o
   9   2   5        0.77       -2.31      3.42 o
  10   2   5        0.00        0.96      4.87 o
 -11   3   5        0.45        2.50      4.90 o
 -10   3   5        8.36        5.13      4.86 o
  -9   3   5       41.40       38.35      5.41 o
  -8   3   5      162.30      174.60      7.22 o
  -7   3   5        7.01       11.83      3.11 o
  -6   3   5        0.10       -0.34      1.86 o
  -5   3   5      118.31      134.75      3.75 o
  -4   3   5       21.51        6.11      1.42 o
  -3   3   5      119.19      109.32      2.78 o
  -2   3   5      227.60      212.59      3.59 o
  -1   3   5      261.60      260.47      4.09 o
   0   3   5      284.46      263.11      3.99 o
   1   3   5     1369.62     1517.99     13.47 o
   2   3   5     1929.10     1979.07     17.76 o
   3   3   5       64.66       68.88      2.51 o
   4   3   5       12.94       10.86      2.87 o
   5   3   5       51.47       52.16      3.13 o
   6   3   5       27.34       30.95      3.27 o
   7   3   5      105.64      102.17      4.73 o
   8   3   5       16.80       23.31      3.76 o
   9   3   5        2.80        0.00      4.95 o
  10   3   5       63.35       68.79     14.32 o
 -11   4   5        0.01       -3.38      4.66 o
 -10   4   5        9.55        4.74      4.75 o
  -9   4   5        7.40        6.10      4.40 o
  -8   4   5      205.47      205.78      7.52 o
  -7   4   5        0.62       -1.26      2.68 o
  -6   4   5       38.27       42.20      2.72 o
  -5   4   5        9.43        8.77      1.77 o
  -4   4   5       65.02       70.63      2.68 o
  -3   4   5       59.67       59.22      2.15 o
  -2   4   5     1844.49     1802.45     15.51 o
  -1   4   5       35.43       31.54      1.80 o
   0   4   5     2680.12     2861.46     23.08 o
   1   4   5       63.84       44.72      1.99 o
   2   4   5     1926.81     2008.27     18.45 o
   3   4   5      113.94      103.53      3.99 o
   4   4   5       10.46        8.12      1.83 o
   5   4   5      364.44      353.67      6.69 o
   6   4   5        8.43        4.55      3.15 o
   7   4   5      113.47      108.27      5.30 o
   8   4   5       19.64       28.61      5.11 o
   9   4   5        5.35       -0.90      4.12 o
  10   4   5        0.93        1.66      5.41 o
 -11   5   5       69.27       79.02     18.08 o
 -10   5   5       68.78       50.65      7.28 o
  -9   5   5        7.73       11.39      7.44 o
  -8   5   5      292.63      294.86      9.48 o
  -7   5   5       10.54       10.50      3.49 o
  -6   5   5      178.69      190.13      5.43 o
  -5   5   5       42.51       41.66      2.34 o
  -4   5   5      322.82      316.50      5.63 o
  -3   5   5      157.74      146.78      2.96 o
  -2   5   5        3.50        0.72      1.10 o
  -1   5   5      184.86      194.69      3.47 o
   0   5   5     2568.19     2638.58     22.42 o
   1   5   5     1511.44     1616.33     13.91 o
   2   5   5      989.43     1021.56     10.48 o
   3   5   5      926.97      900.20     14.09 o
   4   5   5      434.97      433.76      6.72 o
   5   5   5       12.44       13.86      2.72 o
   6   5   5       98.71      106.37      4.95 o
   7   5   5      263.92      264.69      9.68 o
   8   5   5       84.18       81.84      8.55 o
   9   5   5        0.91        2.60      4.23 o
  10   5   5       12.15        9.89      7.98 o
 -11   6   5       24.62       21.66     10.10 o
 -10   6   5        1.39        2.63      8.45 o
  -9   6   5        5.14       11.96      4.95 o
  -8   6   5        1.54        4.69      3.18 o
  -7   6   5        1.13        1.48      2.58 o
  -6   6   5      483.26      462.52      9.31 o
  -5   6   5       17.67       29.27      2.34 o
  -4   6   5      304.24      293.93      4.44 o
  -3   6   5       44.66       40.27      1.97 o
  -2   6   5        0.06       -0.95      0.96 o
  -1   6   5       22.46       19.27      1.55 o
   0   6   5     2156.94     2168.57     18.82 o
   1   6   5        9.68        4.16      1.26 o
   2   6   5      591.67      553.64      6.59 o
   3   6   5      163.89      168.61      6.19 o
   4   6   5      527.28      506.51      7.28 o
   5   6   5       98.15       96.88      5.72 o
   6   6   5      206.95      212.56      7.36 o
   7   6   5       12.65       18.99      4.05 o
   8   6   5      161.42      156.51      8.14 o
   9   6   5        5.62        7.54      4.45 o
  10   6   5       61.11       70.91      8.30 o
 -11   7   5        3.43        0.74      6.57 o
 -10   7   5        6.48        7.28      7.75 o
  -9   7   5        8.35       16.92      8.75 o
  -8   7   5      108.52      109.64      6.44 o
  -7   7   5       51.64       56.70      4.45 o
  -6   7   5       39.46       33.85      3.81 o
  -5   7   5      181.44      221.39      5.02 o
  -4   7   5       95.81       82.01      3.44 o
  -3   7   5       83.54       68.55      2.43 o
  -2   7   5      878.01      869.92      9.21 o
  -1   7   5     1438.13     1387.23     14.26 o
   0   7   5      140.09      136.08      2.66 o
   1   7   5      293.05      300.83      4.29 o
   2   7   5      694.41      672.42      7.89 o
   3   7   5      187.23      188.07      5.33 o
   4   7   5       41.24       38.95      2.78 o
   5   7   5      496.74      526.51     10.63 o
   6   7   5        1.40        0.15      3.02 o
   7   7   5      112.73      115.75      6.66 o
   8   7   5       54.19       69.05      6.10 o
   9   7   5       90.78       96.65      7.32 o
  10   7   5       19.49       25.25      6.47 o
 -11   8   5        0.02        5.76      6.34 o
 -10   8   5        2.94       14.01      5.28 o
  -9   8   5        6.01        4.88      3.72 o
  -8   8   5       17.90       19.07      4.01 o
  -7   8   5        4.21        4.81      3.25 o
  -6   8   5        2.62       -2.68      2.68 o
  -5   8   5        0.07       -0.81      2.23 o
  -4   8   5       31.46       33.24      2.03 o
  -3   8   5       22.36       37.21      1.93 o
  -2   8   5      124.87      121.03      3.43 o
  -1   8   5        5.69       11.34      1.65 o
   0   8   5      101.53       97.31      3.06 o
   1   8   5     1927.79     2082.41     17.73 o
   2   8   5       50.98       49.89      1.96 o
   3   8   5      194.66      196.03      4.42 o
   4   8   5       16.55       12.16      2.33 o
   5   8   5        5.99        3.18      2.96 o
   6   8   5       81.98       73.76      5.28 o
   7   8   5       36.17       38.94      4.95 o
   8   8   5        2.62       13.83      6.58 o
   9   8   5        0.59        0.48      4.18 o
  10   8   5       14.48       10.21      5.80 o
 -10   9   5       12.76       10.99      6.34 o
  -9   9   5        0.62       -3.38      3.38 o
  -8   9   5       19.94       18.78      3.90 o
  -7   9   5      243.53      241.62     12.12 o
  -6   9   5        2.41        2.50      2.59 o
  -5   9   5       22.92       22.33      2.33 o
  -4   9   5      227.62      235.52      6.55 o
  -3   9   5        8.09       16.68      2.54 o
  -2   9   5      105.05       96.19      3.17 o
  -1   9   5      112.09      118.18      3.59 o
   0   9   5        7.19       20.44      2.28 o
   1   9   5      627.68      633.50     11.45 o
   2   9   5       16.29       15.49      1.48 o
   3   9   5       45.05       53.97      2.52 o
   4   9   5       66.86       68.97      3.62 o
   5   9   5      133.13      134.88      9.29 o
   6   9   5       13.65        9.40      3.43 o
   7   9   5      460.36      467.15     12.48 o
   8   9   5       90.54       88.55      9.91 o
   9   9   5       15.78        5.08      4.35 o
 -10  10   5        0.73       -1.04      5.64 o
  -9  10   5        9.63        9.98      3.76 o
  -8  10   5        2.05        0.45      4.09 o
  -7  10   5       52.07       44.41      6.13 o
  -6  10   5       36.40       33.98      4.82 o
  -5  10   5        3.67       -1.88      3.42 o
  -4  10   5       61.94       57.98      3.50 o
  -3  10   5      111.33      120.47      4.53 o
  -2  10   5       26.15       27.88      2.20 o
  -1  10   5     1100.06     1125.21     14.64 o
   0  10   5      173.22      175.06      4.34 o
   1  10   5      109.94      120.44      3.58 o
   2  10   5       13.24       16.03      2.54 o
   3  10   5      500.02      506.83      9.27 o
   4  10   5      117.69      117.52      7.88 o
   5  10   5        0.03        0.73      2.39 o
   6  10   5       17.16       13.01      3.38 o
   7  10   5       11.47       15.18      3.95 o
   8  10   5       26.95       28.58      5.96 o
   9  10   5       29.80       22.19      4.84 o
 -10  11   5        0.03        5.44      3.36 o
  -9  11   5        1.85        2.26      3.06 o
  -8  11   5        3.33        4.05      4.74 o
  -7  11   5        2.20        6.39      4.17 o
  -6  11   5       29.32       30.59      5.40 o
  -5  11   5        4.98        5.94      3.55 o
  -4  11   5        5.47        2.47      2.88 o
  -3  11   5       69.57       67.69      2.99 o
  -2  11   5       10.26       13.49      3.74 o
  -1  11   5      524.35      511.17     13.29 o
   0  11   5       27.98       27.71      5.64 o
   1  11   5       72.40       73.50      5.51 o
   2  11   5       21.04       26.29      1.98 o
   3  11   5      299.17      291.10      9.14 o
   4  11   5        1.53       -0.59      2.13 o
   5  11   5      224.88      231.73      9.13 o
   6  11   5        6.97        3.94      2.83 o
   7  11   5       12.85       16.34      3.82 o
   8  11   5        8.41        6.50      3.97 o
   9  11   5       50.75       60.78     10.23 o
 -10  12   5        9.36        5.95      5.73 o
  -9  12   5        0.02        0.85      4.95 o
  -8  12   5       15.81       24.38      5.47 o
  -7  12   5        2.11        0.59      3.82 o
  -6  12   5        7.93       12.41      4.10 o
  -5  12   5        7.11        6.93      3.62 o
  -4  12   5       27.88       24.21      5.37 o
  -3  12   5        2.78        2.33      1.50 o
  -2  12   5       55.10       57.58      5.30 o
  -1  12   5       44.23       45.13      9.06 o
   0  12   5        0.06       -2.88      2.88 o
   1  12   5       54.15       44.70      4.94 o
   2  12   5       18.72       11.11      3.90 o
   3  12   5        3.92       -0.75      3.50 o
   4  12   5      205.41      202.80      7.14 o
   5  12   5      117.69      116.77      7.75 o
   6  12   5       39.25       50.23      3.70 o
   7  12   5       18.43       18.09      3.37 o
   8  12   5       11.42       12.63      3.69 o
   9  12   5        5.57        8.08      4.07 o
 -10  13   5        0.73       -0.70      9.39 o
  -9  13   5        1.36       -2.71      5.17 o
  -8  13   5       37.85       26.68      5.55 o
  -7  13   5       40.60       26.39      4.89 o
  -6  13   5        1.25        0.94      3.26 o
  -5  13   5       38.56       27.93      3.82 o
  -4  13   5       25.56       32.53     12.91 o
  -3  13   5       54.52       46.82      5.12 o
  -2  13   5       22.34       18.30      4.20 o
  -1  13   5      155.31      167.30      7.94 o
   0  13   5      175.94      163.03      7.91 o
   1  13   5      419.07      429.96     12.64 o
   2  13   5      171.80      195.27      8.76 o
   3  13   5        0.07       -3.23      3.23 o
   4  13   5        3.00        2.71      3.47 o
   5  13   5      247.36      254.99     19.25 o
   6  13   5        0.16       -1.88      6.57 o
   7  13   5        9.66        8.34      5.17 o
   8  13   5       14.15       11.43      3.09 o
   9  13   5        6.60        1.02      4.41 o
  -9  14   5        3.46        0.03      5.64 o
  -8  14   5        0.60       -3.62      3.62 o
  -7  14   5        5.87        2.52      3.62 o
  -6  14   5        8.28        7.98      3.06 o
  -5  14   5        0.77       -4.70      6.10 o
  -4  14   5        2.33        7.04      7.04 o
  -3  14   5        0.02        0.91      3.47 o
  -2  14   5        5.76        4.39      3.61 o
  -1  14   5       49.41       34.35      4.82 o
   0  14   5       67.79       72.87      6.00 o
   1  14   5       57.24       58.39      6.12 o
   2  14   5       45.43       45.24      5.51 o
   3  14   5       83.37       81.58      7.80 o
   4  14   5        0.65        1.06      3.81 o
   5  14   5       40.08       35.69      9.86 o
   6  14   5        0.01       -0.47      7.04 o
   7  14   5        1.46       -4.23      7.04 o
   8  14   5       15.44       24.89     10.80 o
  -9  15   5        2.40        1.97      4.24 o
  -8  15   5       12.09        6.96      3.82 o
  -7  15   5       19.34       11.27      9.39 o
  -6  15   5        9.29       11.27      8.45 o
  -5  15   5        0.79        3.29      7.98 o
  -4  15   5        1.62       -2.35      6.57 o
  -3  15   5      202.56      200.99     16.91 o
  -2  15   5       22.65        9.91      4.75 o
  -1  15   5        7.62        3.96      3.42 o
   0  15   5       39.73       34.04      5.09 o
   1  15   5       19.84       21.90      5.80 o
   2  15   5       37.24       24.61      4.87 o
   3  15   5      186.96      243.66     16.67 o
   4  15   5       29.51       25.36      8.45 o
   5  15   5        2.55        3.76      7.04 o
   6  15   5       44.45       31.46      9.86 o
   7  15   5        0.01       -5.17      7.04 o
   8  15   5        0.17       14.09      9.39 o
  -9  16   5       20.69       28.65     12.21 o
  -8  16   5        0.21        1.88      8.92 o
  -7  16   5       14.46       30.52     11.27 o
  -6  16   5        3.86       -0.47      7.51 o
  -5  16   5        4.10        5.17      8.45 o
  -4  16   5        6.73        4.23      8.45 o
  -3  16   5        5.56        2.82      7.98 o
  -2  16   5       29.73       32.26      5.73 o
  -1  16   5       61.54       57.20      6.88 o
   0  16   5        2.73       -0.14      3.40 o
   1  16   5      199.28      184.97      8.94 o
   2  16   5        1.84        5.09      4.05 o
   3  16   5      331.46      340.77     15.08 o
   4  16   5      101.74       85.00     13.15 o
   5  16   5        9.17        4.23      6.57 o
   6  16   5        0.14       -2.82      7.51 o
   7  16   5        2.01       -7.04      7.04 o
   8  16   5        5.63       -3.76      8.45 o
  -8  17   5        3.58        8.45     10.33 o
  -7  17   5        5.86       -3.76      8.45 o
  -6  17   5        0.70       -1.88      7.98 o
  -5  17   5        7.72       12.21      9.39 o
  -4  17   5       74.53       65.74     12.68 o
  -3  17   5        5.19        2.82      7.51 o
  -2  17   5        2.22       10.51      4.74 o
  -1  17   5       22.63       32.50      5.75 o
   0  17   5        2.34        0.55      3.57 o
   1  17   5        0.09        0.77      3.69 o
   2  17   5        6.54        5.45      4.61 o
   3  17   5       38.18       40.18      6.75 o
   4  17   5      116.98      113.64     15.03 o
   5  17   5        2.19       -4.70      6.57 o
   6  17   5        2.93        6.10      7.04 o
   7  17   5        9.55       -3.29      7.04 o
  -8  18   5        4.51        7.51     10.33 o
  -7  18   5        2.71        1.41      8.45 o
  -6  18   5        3.91       -3.76      7.51 o
  -5  18   5       12.20        6.57      8.92 o
  -4  18   5       22.42       21.60      9.39 o
  -3  18   5       27.90       23.95      9.86 o
  -2  18   5       43.20       33.67     11.27 o
  -1  18   5        8.66       -1.04      4.26 o
   0  18   5        2.69        1.52      3.98 o
   1  18   5       78.89       89.78      7.21 o
   2  18   5        0.79        2.09      4.26 o
   3  18   5        0.20        6.10      7.04 o
   4  18   5       12.58       12.21      8.45 o
   5  18   5        0.08        4.70      6.57 o
   6  18   5        2.27        0.94      7.98 o
   7  18   5       14.26       14.09      9.86 o
  -7  19   5       13.45       12.68     10.80 o
  -6  19   5       43.15       48.84     13.15 o
  -5  19   5        0.14        0.47      8.45 o
  -4  19   5        0.25       -4.23      7.04 o
  -3  19   5       25.45       30.52     10.80 o
  -2  19   5        2.97        3.29      7.51 o
  -1  19   5        0.18       -0.39      7.28 o
   0  19   5       30.50       28.09     10.57 o
   1  19   5       16.21       21.26      5.95 o
   2  19   5       12.69       11.36      5.80 o
   3  19   5       24.77       32.87      9.86 o
   4  19   5       48.82       38.51     10.80 o
   5  19   5        0.66       -6.10      6.10 o
   6  19   5        6.38       -7.04      7.04 o
  -7  20   5        1.06        1.88     10.80 o
  -6  20   5        0.38       -3.76      8.45 o
  -5  20   5        0.39       -0.94      8.45 o
  -4  20   5        2.81       -7.51      7.51 o
  -3  20   5        9.67       13.62      9.39 o
  -2  20   5        2.75       10.33      8.92 o
  -1  20   5        3.00        5.33      5.40 o
   0  20   5        4.67        1.00      4.95 o
   1  20   5        9.40       14.41      5.80 o
   2  20   5        0.01        4.98      4.85 o
   3  20   5        7.01       -2.82      7.04 o
   4  20   5        7.81        0.00      7.51 o
   5  20   5       25.94       24.42      9.86 o
   6  20   5        0.07       -7.98      7.98 o
  -6  21   5        1.12       10.33     10.33 o
  -5  21   5        9.76       19.72     11.27 o
  -4  21   5        2.17        7.04      8.92 o
  -3  21   5        0.47       -7.51      7.51 o
  -2  21   5       16.35       10.80      8.92 o
  -1  21   5        6.43        4.81      6.10 o
   0  21   5       51.70       49.48      7.89 o
   1  21   5        1.59        0.31      5.28 o
   2  21   5       22.95       19.72      8.92 o
   3  21   5       16.75        4.70      7.51 o
   4  21   5        1.14        2.35      7.51 o
   5  21   5       13.33       11.74      9.39 o
  -5  22   5        3.82       -0.47      8.92 o
  -4  22   5        2.87       -8.45      8.45 o
  -3  22   5       12.93       11.74      9.39 o
  -2  22   5        0.30        2.82      8.45 o
  -1  22   5        2.32       17.84     10.33 o
   0  22   5        3.28        3.81      5.53 o
   1  22   5        0.51        7.98     11.74 o
   2  22   5       17.57       -1.88      7.04 o
   3  22   5       24.26       18.31      9.86 o
   4  22   5        3.36       11.27      9.39 o
  -4  23   5        3.65       18.31     12.21 o
  -3  23   5        2.25        6.10      9.86 o
  -2  23   5        0.66       -1.41      9.39 o
  -1  23   5        0.25        7.51      9.86 o
   0  23   5        3.17       16.32      6.54 o
   1  23   5        0.00       -0.41      5.53 o
   2  23   5       13.27       19.72      9.86 o
   3  23   5       34.86       53.06     13.15 o
  -3  24   5       18.79        8.45     10.33 o
  -2  24   5        8.30       -8.92      8.92 o
  -1  24   5        0.23       -6.10      8.45 o
   0  24   5        1.71        5.09      6.42 o
   1  24   5        0.02        7.51      7.98 o
   2  24   5        5.85       15.03      9.39 o
 -10   0   6        0.55       -4.98      4.98 o
  -8   0   6       25.66       14.88      5.47 o
  -6   0   6       72.39       59.86      4.42 o
  -4   0   6       33.06       41.22      3.21 o
  -2   0   6      626.58      565.50      9.65 o
   0   0   6     1263.49     1282.62     21.52 o
   2   0   6       43.48       70.74      4.30 o
   4   0   6      330.59      326.98      9.78 o
   6   0   6       14.09       11.35      4.05 o
   8   0   6        9.24        6.36      7.14 o
  10   0   6       30.62       37.19      9.16 o
 -11   1   6        4.45        0.33      7.94 o
 -10   1   6        0.01       -1.44      5.10 o
  -9   1   6        8.44        6.20      3.70 o
  -8   1   6        0.82       -0.30      3.20 o
  -7   1   6       12.32       12.06      2.84 o
  -6   1   6       37.19       38.98      3.02 o
  -5   1   6      248.78      238.05      5.26 o
  -4   1   6      314.57      343.98      5.50 o
  -3   1   6      196.93      185.82      3.79 o
  -2   1   6      671.56      673.28      7.58 o
  -1   1   6       52.59       50.06      2.69 o
   0   1   6      146.38      144.60      3.27 o
   1   1   6      138.13      173.38      3.51 o
   2   1   6       99.67      120.73      4.13 o
   3   1   6        0.13        1.64      1.64 o
   4   1   6        0.61        3.09      2.34 o
   5   1   6      606.53      590.68     11.12 o
   6   1   6        1.93       -0.76      2.66 o
   7   1   6        1.56        0.17      2.73 o
   8   1   6        0.47       -2.91      2.91 o
   9   1   6        3.15       12.90      4.20 o
  10   1   6        4.28        3.39      4.41 o
 -11   2   6        0.85        6.62      4.97 o
 -10   2   6        0.80       -0.77      4.69 o
  -9   2   6        0.52       -0.81      3.78 o
  -8   2   6        0.02       -3.34      3.34 o
  -7   2   6       55.46       46.97      3.36 o
  -6   2   6       21.96       22.23      2.51 o
  -5   2   6      107.95      100.72      3.28 o
  -4   2   6        3.70        3.98      1.70 o
  -3   2   6      330.28      318.20      4.94 o
  -2   2   6      128.77      145.06      3.34 o
  -1   2   6     9231.97     9561.60     77.50 o
   0   2   6     2141.95     2374.73     20.06 o
   1   2   6      343.30      364.47      5.21 o
   2   2   6      994.56      981.88     11.15 o
   3   2   6      216.75      241.38      4.98 o
   4   2   6       38.85       42.84      3.19 o
   5   2   6        0.95        6.46      2.76 o
   6   2   6      316.62      319.67      8.37 o
   7   2   6       74.81       76.64      5.71 o
   8   2   6        5.84        7.85      4.19 o
   9   2   6        3.30       12.82      4.26 o
  10   2   6       19.26       17.23      5.82 o
 -11   3   6        0.30        1.71      4.90 o
 -10   3   6        0.54       -3.03      4.05 o
  -9   3   6       10.79       11.11      4.48 o
  -8   3   6       49.58       44.53      4.77 o
  -7   3   6      137.22      145.33      5.75 o
  -6   3   6       20.53       24.50      2.63 o
  -5   3   6       64.18       69.04      3.12 o
  -4   3   6      125.07      115.57      3.49 o
  -3   3   6      195.48      166.96      3.81 o
  -2   3   6      721.20      776.49      8.38 o
  -1   3   6      367.59      336.92      5.76 o
   0   3   6       47.73       56.90      2.29 o
   1   3   6       31.97       32.93      1.89 o
   2   3   6       15.60       13.58      1.86 o
   3   3   6     1977.38     1851.63     18.49 o
   4   3   6       26.34       28.35      2.48 o
   5   3   6      293.47      275.63      6.74 o
   6   3   6      142.55      140.33      5.29 o
   7   3   6      121.11      118.82      5.50 o
   8   3   6        2.46       -0.89      3.53 o
   9   3   6       33.45       37.46      9.86 o
  10   3   6        3.89       18.06      6.62 o
 -11   4   6        4.88        7.09      5.22 o
 -10   4   6        2.44       -3.59      4.24 o
  -9   4   6       59.34       60.43      6.12 o
  -8   4   6       93.21       89.07      5.37 o
  -7   4   6       26.39       24.02      3.64 o
  -6   4   6       77.54       68.63      3.54 o
  -5   4   6      157.07      151.11      4.01 o
  -4   4   6      135.28      134.18      3.62 o
  -3   4   6      498.41      490.65      7.17 o
  -2   4   6      903.87      904.04      9.75 o
  -1   4   6      512.40      468.21      5.99 o
   0   4   6      154.14      149.46      3.91 o
   1   4   6     1446.72     1469.39     14.91 o
   2   4   6      879.38      868.94     10.52 o
   3   4   6       66.57       69.79      2.96 o
   4   4   6     1213.49     1164.89     13.21 o
   5   4   6       61.10       64.64      3.95 o
   6   4   6       72.80       74.21      5.88 o
   7   4   6        9.63       15.23      3.85 o
   8   4   6       87.67      101.66     11.45 o
   9   4   6        0.05       -2.98      4.21 o
  10   4   6        0.09        2.10      5.62 o
 -11   5   6        0.02        2.09      5.80 o
 -10   5   6       36.30       24.65      6.47 o
  -9   5   6        1.58        0.08      3.93 o
  -8   5   6        5.47        4.63      3.42 o
  -7   5   6       34.00       38.48      3.74 o
  -6   5   6        0.46       -2.47      2.47 o
  -5   5   6      327.53      333.30      6.01 o
  -4   5   6        0.06        1.31      1.74 o
  -3   5   6      179.76      164.92      3.77 o
  -2   5   6      258.11      257.49      4.16 o
  -1   5   6        0.21        0.80      1.19 o
   0   5   6        1.94        1.76      1.40 o
   1   5   6     1024.93      979.88     10.95 o
   2   5   6        6.76        6.70      1.73 o
   3   5   6      707.80      715.74     10.50 o
   4   5   6      762.95      707.22     10.03 o
   5   5   6     1819.15     1799.43     23.52 o
   6   5   6        9.88       12.18      3.56 o
   7   5   6       79.26       65.99      6.00 o
   8   5   6       48.33       61.01      6.22 o
   9   5   6        1.76        0.62      4.39 o
  10   5   6        0.09        1.37      5.47 o
 -11   6   6        1.82        4.70      5.64 o
 -10   6   6        0.29        0.08      8.22 o
  -9   6   6        3.12        3.51      4.61 o
  -8   6   6       52.35       61.61      5.41 o
  -7   6   6      112.05      103.52      5.03 o
  -6   6   6      208.77      203.34      7.89 o
  -5   6   6        0.11       -1.84      1.84 o
  -4   6   6        0.94        1.16      1.72 o
  -3   6   6      107.78       97.47      2.75 o
  -2   6   6      162.04      169.59      3.38 o
  -1   6   6     1138.81     1190.13     12.38 o
   0   6   6        6.72        4.60      1.42 o
   1   6   6      520.46      545.88      6.74 o
   2   6   6        6.09        3.76      1.75 o
   3   6   6      526.39      530.83      8.15 o
   4   6   6      742.64      725.37     15.46 o
   5   6   6      283.44      294.86      8.77 o
   6   6   6        4.63        0.68      3.60 o
   7   6   6        6.06        1.61      3.63 o
   8   6   6        0.04       -1.27      3.90 o
   9   6   6        0.06       -2.67      4.39 o
  10   6   6        0.03        4.23      8.92 o
 -11   7   6        1.52       -0.09      5.47 o
 -10   7   6       65.32       70.79      7.95 o
  -9   7   6       33.81       27.10      5.62 o
  -8   7   6        0.27       11.18      3.87 o
  -7   7   6       73.06       74.02      6.51 o
  -6   7   6        3.57        6.82      3.14 o
  -5   7   6        1.44        1.51      2.01 o
  -4   7   6      327.47      327.53      5.97 o
  -3   7   6       33.89       35.38      2.04 o
  -2   7   6       91.78       91.39      2.81 o
  -1   7   6        0.20        0.29      1.41 o
   0   7   6      926.93      890.90     10.39 o
   1   7   6       97.85       97.86      3.18 o
   2   7   6      948.33      922.90     11.47 o
   3   7   6      496.72      501.10      7.93 o
   4   7   6       35.17       36.66      3.17 o
   5   7   6      719.34      703.19     13.54 o
   6   7   6       51.57       44.22      4.95 o
   7   7   6       79.13       75.61      6.22 o
   8   7   6      130.97      136.07      7.92 o
   9   7   6        7.17        7.39      4.77 o
 -10   8   6       19.74       25.58      5.95 o
  -9   8   6       13.11        5.37      4.82 o
  -8   8   6       18.60       15.64      4.05 o
  -7   8   6       67.67       56.41      4.82 o
  -6   8   6        5.75        9.21      3.04 o
  -5   8   6      122.36      137.09      5.72 o
  -4   8   6       53.38       66.39      2.84 o
  -3   8   6      479.72      488.74      9.25 o
  -2   8   6       44.01       47.29      2.09 o
  -1   8   6      200.66      195.15      4.41 o
   0   8   6      625.33      630.83      7.91 o
   1   8   6      548.15      539.78      8.81 o
   2   8   6      729.81      703.72      9.72 o
   3   8   6      410.65      422.64      7.75 o
   4   8   6      186.34      182.88      5.97 o
   5   8   6      566.35      545.39     11.51 o
   6   8   6      163.09      151.23      7.37 o
   7   8   6        8.93       10.76      4.10 o
   8   8   6       13.92       25.61      5.00 o
   9   8   6       39.05       46.48      6.76 o
 -10   9   6       11.95       13.03      5.29 o
  -9   9   6       14.83       18.55      4.26 o
  -8   9   6      180.95      185.43      7.83 o
  -7   9   6       13.28       23.23      6.47 o
  -6   9   6       51.50       44.03      4.00 o
  -5   9   6        5.64        2.84      2.45 o
  -4   9   6       29.25       36.22      2.09 o
  -3   9   6       21.58       17.59      3.27 o
  -2   9   6      959.91      968.58     18.37 o
  -1   9   6       32.29       31.25      3.42 o
   0   9   6      697.17      650.55     15.59 o
   1   9   6       50.46       45.60      3.80 o
   2   9   6       15.66       13.03      2.22 o
   3   9   6        0.90        3.77      2.49 o
   4   9   6      581.19      619.00     13.94 o
   5   9   6      153.56      158.83      6.13 o
   6   9   6       11.82       11.91      3.72 o
   7   9   6       54.56       55.37      5.33 o
   8   9   6       36.81       32.74      5.05 o
   9   9   6        4.95        8.24      5.15 o
 -10  10   6       12.54        5.10      4.51 o
  -9  10   6       19.92       21.33      4.13 o
  -8  10   6       17.83       16.43      3.81 o
  -7  10   6       64.73       62.92      4.59 o
  -6  10   6       79.35       93.15      4.48 o
  -5  10   6       19.99       12.51      4.04 o
  -4  10   6       42.04       35.18      3.45 o
  -3  10   6      352.50      367.90      8.96 o
  -2  10   6      112.74      117.45      8.20 o
  -1  10   6        0.36        4.77      3.30 o
   0  10   6      170.85      159.33      4.85 o
   1  10   6      316.50      321.89     11.73 o
   2  10   6      273.66      261.55      8.47 o
   3  10   6      728.99      741.07      9.89 o
   4  10   6      457.73      466.38      9.68 o
   5  10   6       12.31       11.32      3.66 o
   6  10   6       38.57       32.43      4.32 o
   7  10   6      115.84      138.79      7.16 o
   8  10   6       12.74        7.70      3.99 o
   9  10   6        0.19       -0.69      4.07 o
 -10  11   6        6.76        6.52      3.99 o
  -9  11   6       15.01       11.17      3.18 o
  -8  11   6        0.68       -5.17      5.17 o
  -7  11   6        0.62        4.41      7.28 o
  -6  11   6        2.53       -3.91      3.91 o
  -5  11   6        4.95        0.94      3.91 o
  -4  11   6      192.85      183.02      7.86 o
  -3  11   6       18.60       20.57      3.22 o
  -2  11   6        0.12       -2.50      2.58 o
  -1  11   6      108.35      114.03      4.06 o
   0  11   6       99.50       92.16      3.73 o
   1  11   6       91.52      105.42      4.03 o
   2  11   6      739.22      779.41     14.02 o
   3  11   6      757.57      764.34     14.05 o
   4  11   6       16.65       26.72      2.74 o
   5  11   6      184.23      181.93      6.51 o
   6  11   6        0.01       -2.20      3.18 o
   7  11   6       21.41       19.01      4.00 o
   8  11   6        4.96        3.95      3.76 o
   9  11   6       13.38        9.29      5.00 o
 -10  12   6        0.04       -9.63      9.63 o
  -9  12   6        1.22        0.09      6.34 o
  -8  12   6       11.61       11.49      4.85 o
  -7  12   6       10.96       10.67      4.74 o
  -6  12   6        8.32        3.36      6.57 o
  -5  12   6       59.62       64.99      5.90 o
  -4  12   6       95.61       98.36      6.70 o
  -3  12   6      112.36      104.36      5.76 o
  -2  12   6        0.25        1.78      1.83 o
  -1  12   6      692.00      679.59     12.10 o
   0  12   6       17.53       20.96      4.54 o
   1  12   6      421.18      338.05     24.55 o
   2  12   6      220.81      205.67      4.82 o
   3  12   6      191.63      193.64      6.51 o
   4  12   6      507.50      505.40     21.83 o
   5  12   6        4.08       13.18      3.91 o
   6  12   6       12.02       10.15      2.84 o
   7  12   6       18.85       15.56      5.99 o
   8  12   6       10.02        6.84      3.84 o
  -9  13   6       14.36        3.86      5.29 o
  -8  13   6        6.60        9.81      4.93 o
  -7  13   6       75.38       79.01      6.89 o
  -6  13   6        0.24        7.98      3.98 o
  -5  13   6       46.18       59.15      5.42 o
  -4  13   6       21.09       15.94      3.43 o
  -3  13   6       39.64       37.81      2.98 o
  -2  13   6      186.09      163.86      8.28 o
  -1  13   6       23.53       14.04      7.32 o
   0  13   6       36.71       42.99      5.38 o
   1  13   6      272.71      269.28     10.47 o
   2  13   6       64.71       69.57      6.13 o
   3  13   6        0.82        3.65      5.17 o
   4  13   6      330.22      287.65     13.57 o
   5  13   6       39.55       34.56      3.91 o
   6  13   6       34.99       33.70      7.75 o
   7  13   6        6.58        0.56      3.99 o
   8  13   6        0.12        1.41      2.94 o
  -9  14   6       11.18        9.80      5.31 o
  -8  14   6       24.36       38.87      5.74 o
  -7  14   6        0.08       -2.31      3.74 o
  -6  14   6       18.63       18.34      4.16 o
  -5  14   6        0.60       -1.83      3.05 o
  -4  14   6       17.87       20.66      8.92 o
  -3  14   6      294.77      321.39     13.42 o
  -2  14   6      169.49      143.57      8.13 o
  -1  14   6       30.16       28.18      4.83 o
   0  14   6       11.91        7.89      4.05 o
   1  14   6      127.41      131.19      7.83 o
   2  14   6      467.25      436.21     13.63 o
   3  14   6        1.40        3.98      4.81 o
   4  14   6       64.62       65.64      8.69 o
   5  14   6        7.70       14.09      8.45 o
   6  14   6       14.44       16.44      8.45 o
   7  14   6       20.00       12.21      9.86 o
   8  14   6       13.79       -2.82      8.45 o
  -9  15   6        0.31        4.78      4.66 o
  -8  15   6        3.63        2.30     10.10 o
  -7  15   6       23.89       21.51      3.91 o
  -6  15   6        0.19        4.23      7.98 o
  -5  15   6        8.61       -1.88      6.57 o
  -4  15   6       51.40       43.20     11.27 o
  -3  15   6      109.15       99.08     13.62 o
  -2  15   6       30.28       28.67      5.98 o
  -1  15   6       29.92       38.54      5.45 o
   0  15   6       99.97       74.79      6.35 o
   1  15   6       12.23        2.19      3.93 o
   2  15   6        1.62        1.16      3.78 o
   3  15   6       47.25       44.97      8.45 o
   4  15   6        1.65        6.57      7.04 o
   5  15   6        6.45        9.86      8.45 o
   6  15   6        1.30       -0.94      7.51 o
   7  15   6        1.55       -2.82      8.45 o
  -8  16   6        2.88       -3.76      8.45 o
  -7  16   6        2.17       -5.64      8.45 o
  -6  16   6        3.07        0.94      7.98 o
  -5  16   6       21.55       29.58     10.33 o
  -4  16   6      107.52       86.87     13.62 o
  -3  16   6      128.94      130.55     15.50 o
  -2  16   6      112.79      105.54     13.15 o
  -1  16   6       18.45       29.95      6.32 o
   0  16   6       30.26       30.35      5.45 o
   1  16   6      120.44      138.47      8.38 o
   2  16   6        4.26        2.19      4.95 o
   3  16   6       45.16       66.91     10.57 o
   4  16   6      114.65       88.75     14.09 o
   5  16   6        0.22        1.41      7.04 o
   6  16   6        0.96        0.00      7.98 o
   7  16   6        5.34       -0.47      8.45 o
  -8  17   6       13.52        5.17      9.86 o
  -7  17   6        0.14       -7.04      7.51 o
  -6  17   6        3.40       -5.64      7.98 o
  -5  17   6       11.80        7.51      8.92 o
  -4  17   6        3.13        0.00      7.98 o
  -3  17   6       22.91       24.89     10.33 o
  -2  17   6      186.45      187.60     11.37 o
  -1  17   6       12.38       21.06      5.95 o
   0  17   6      263.03      272.07     19.02 o
   1  17   6       12.35       16.34      4.82 o
   2  17   6      248.42      208.22     48.13 o
   3  17   6       49.42       52.15      7.80 o
   4  17   6        5.35       16.44      8.45 o
   5  17   6        2.30       -2.82      6.57 o
   6  17   6        3.97        0.00      7.98 o
   7  17   6        5.89       11.74     10.80 o
  -7  18   6        1.99        7.51     10.33 o
  -6  18   6        7.52       -3.29      8.45 o
  -5  18   6       11.65       12.21      9.39 o
  -4  18   6        1.23       -2.35      7.51 o
  -3  18   6       24.36       44.14     11.27 o
  -2  18   6        4.57       -3.13      4.40 o
  -1  18   6       69.63       63.69     11.51 o
   0  18   6        3.30       -0.50      8.92 o
   1  18   6       56.77       44.45      7.42 o
   2  18   6       17.73       15.89      6.14 o
   3  18   6       24.84       21.60      9.39 o
   4  18   6       20.86        7.98      7.98 o
   5  18   6        2.08        2.35      8.45 o
   6  18   6        1.81       17.37     10.33 o
  -7  19   6        3.83        7.04      9.39 o
  -6  19   6        1.16        7.04     10.33 o
  -5  19   6        3.96        7.04      8.45 o
  -4  19   6       15.94        7.51      8.45 o
  -3  19   6       46.42       51.66     12.68 o
  -2  19   6        0.77        9.39      8.92 o
  -1  19   6       20.10       17.80      5.75 o
   0  19   6       44.77       31.38      6.88 o
   1  19   6        0.02       -4.26      4.26 o
   2  19   6        2.48        3.84      7.04 o
   3  19   6       36.41       49.78     12.21 o
   4  19   6        3.22        7.51      8.45 o
   5  19   6        0.28        0.94      7.51 o
   6  19   6        5.72        7.98      9.39 o
  -6  20   6        0.05        1.88      8.92 o
  -5  20   6        0.56        8.92      8.92 o
  -4  20   6       24.05        8.45      9.86 o
  -3  20   6       25.50       12.68      8.92 o
  -2  20   6        7.22        7.51      8.92 o
  -1  20   6       27.90       10.42      8.92 o
   0  20   6        2.10       -2.04      4.74 o
   1  20   6       15.36        3.84      7.51 o
   2  20   6        5.47        3.40      5.19 o
   3  20   6       31.00       27.71     10.33 o
   4  20   6       18.68        7.98      8.92 o
   5  20   6        6.08       -3.76      7.51 o
  -5  21   6       37.75       63.86     14.09 o
  -4  21   6       14.79       28.65     11.74 o
  -3  21   6        7.15        1.88      7.98 o
  -2  21   6        0.75       -0.94      8.92 o
  -1  21   6        3.86        1.92      5.29 o
   0  21   6        2.25        4.74      5.41 o
   1  21   6       24.40       20.31      6.80 o
   2  21   6        0.24        0.09      5.19 o
   3  21   6        0.02        0.47      7.98 o
   4  21   6        4.36       -0.47      8.45 o
  -5  22   6       18.61       23.48     12.21 o
  -4  22   6       35.68       41.32     13.15 o
  -3  22   6        9.56       -3.76      9.86 o
  -2  22   6       11.70       10.33     10.33 o
  -1  22   6        3.06        2.82      9.39 o
   0  22   6        4.12       -1.21      5.64 o
   1  22   6        3.07        2.23      5.75 o
   2  22   6        9.08       -2.35      7.51 o
   3  22   6       18.26       14.56      9.86 o
  -3  23   6       11.98       -3.76      9.86 o
  -2  23   6        0.46        0.47      9.86 o
  -1  23   6        0.75       -8.45      8.92 o
   0  23   6        2.66       -1.97      5.75 o
   1  23   6        1.45        5.02      6.42 o
   2  23   6       49.48       60.58     13.62 o
  -1  24   6        5.01       17.37     11.74 o
   0  24   6        0.80        1.71      6.62 o
 -11   0   7        8.43        9.39      9.39 o
  -9   0   7      121.31      122.98      9.90 o
  -7   0   7      170.77      191.89     10.79 o
  -5   0   7      464.21      471.70     10.74 o
  -3   0   7      664.85      652.63     12.36 o
  -1   0   7     2148.92     2213.66     29.94 o
   1   0   7        0.33        8.39      2.52 o
   3   0   7      522.31      550.64     11.55 o
   5   0   7      142.95      174.97      9.12 o
   7   0   7        1.35       10.68      4.59 o
   9   0   7       13.64       16.91      6.64 o
 -11   1   7        1.13        1.65      5.21 o
 -10   1   7        0.04       -4.24      4.24 o
  -9   1   7       10.34       24.81     12.49 o
  -8   1   7       28.83       35.51      4.69 o
  -7   1   7       30.23       31.74      4.13 o
  -6   1   7      217.17      202.06      5.23 o
  -5   1   7      141.05      156.80      4.59 o
  -4   1   7       39.37       48.95      2.91 o
  -3   1   7     1248.03     1273.43     13.90 o
  -2   1   7      612.35      590.85      8.06 o
  -1   1   7      736.58      714.14      9.07 o
   0   1   7     2241.10     2115.26     20.51 o
   1   1   7      587.16      631.04      8.47 o
   2   1   7      672.64      652.21      8.78 o
   3   1   7        2.01        3.76      2.18 o
   4   1   7     2294.22     2198.08     27.13 o
   5   1   7      324.81      316.22      7.58 o
   6   1   7      203.14      203.59      6.40 o
   7   1   7      102.27      104.96      5.18 o
   8   1   7       49.45       48.18      5.77 o
   9   1   7        1.94        5.24      4.95 o
 -11   2   7        0.66        1.12      4.97 o
 -10   2   7        4.73        1.38      4.55 o
  -9   2   7       58.66       44.74      9.77 o
  -8   2   7      154.97      134.67      7.64 o
  -7   2   7      251.75      263.88      6.99 o
  -6   2   7       12.57        9.66      2.43 o
  -5   2   7        5.80        8.57      2.33 o
  -4   2   7     1108.71     1106.03     12.70 o
  -3   2   7      760.67      764.53      9.67 o
  -2   2   7      340.20      351.49      5.96 o
  -1   2   7       45.27       51.35      2.62 o
   0   2   7      984.69      972.00     11.25 o
   1   2   7      178.84      208.06      4.67 o
   2   2   7        7.46        3.54      2.08 o
   3   2   7     1546.42     1441.06     19.11 o
   4   2   7       30.56       42.45      6.27 o
   5   2   7       10.05       10.43      3.06 o
   6   2   7       64.07       73.87      4.39 o
   7   2   7       88.25       99.67      5.13 o
   8   2   7        0.68        0.53      3.31 o
   9   2   7        0.17        1.47      4.59 o
 -11   3   7        0.26       -4.78      4.78 o
 -10   3   7        4.31        4.76      4.59 o
  -9   3   7        0.01       -1.19      3.93 o
  -8   3   7        0.92       -2.65      3.99 o
  -7   3   7       33.44       33.57      3.88 o
  -6   3   7       31.51       34.68      3.37 o
  -5   3   7       12.25        6.67      2.19 o
  -4   3   7       49.62       54.43      3.15 o
  -3   3   7      564.37      562.36      8.01 o
  -2   3   7       95.68       95.06      3.34 o
  -1   3   7     1300.26     1303.17     13.91 o
   0   3   7       70.14       68.80      2.88 o
   1   3   7      586.96      627.54      8.41 o
   2   3   7     1275.66     1192.69     14.14 o
   3   3   7      222.04      220.18      5.50 o
   4   3   7      234.50      247.93      6.00 o
   5   3   7      495.45      496.64      9.48 o
   6   3   7       49.86       53.47      4.37 o
   7   3   7        0.62       -3.01      3.01 o
   8   3   7        0.37       -3.49      3.49 o
   9   3   7        5.17       -1.08      5.64 o
 -11   4   7        4.80        0.18      4.83 o
 -10   4   7        4.97       -4.13      4.13 o
  -9   4   7        7.54       10.90      6.51 o
  -8   4   7       81.94       76.19      5.09 o
  -7   4   7       20.19       26.51      3.59 o
  -6   4   7      405.79      414.75      8.56 o
  -5   4   7       27.75       37.18      3.03 o
  -4   4   7       75.75       84.08      3.42 o
  -3   4   7      375.59      385.98      6.44 o
  -2   4   7     1778.34     1760.70     17.70 o
  -1   4   7       10.19       11.85      1.93 o
   0   4   7      444.05      449.24      6.82 o
   1   4   7      211.74      187.65      4.81 o
   2   4   7      842.94      835.55     10.98 o
   3   4   7       16.12       17.85      2.52 o
   4   4   7      355.67      330.46      8.38 o
   5   4   7      229.00      238.09      7.22 o
   6   4   7      273.02      268.18      8.03 o
   7   4   7        6.09        9.02      4.07 o
   8   4   7       50.69       52.91      6.24 o
   9   4   7        0.18       -2.06      4.48 o
 -10   5   7        2.70       -5.17      5.28 o
  -9   5   7        0.43        1.75      4.68 o
  -8   5   7        0.05        0.76      3.21 o
  -7   5   7      233.43      217.94      7.09 o
  -6   5   7        0.83        0.93      2.35 o
  -5   5   7      168.79      159.60      4.88 o
  -4   5   7       67.98       70.09      3.44 o
  -3   5   7       10.00       10.69      2.04 o
  -2   5   7       10.88        9.55      1.94 o
  -1   5   7      873.39      875.72     10.43 o
   0   5   7     2064.40     1959.41     19.26 o
   1   5   7      414.63      381.05      6.70 o
   2   5   7        9.67        7.37      2.16 o
   3   5   7      260.63      262.06      5.98 o
   4   5   7        5.72        4.67      2.94 o
   5   5   7     1190.70     1125.59     17.12 o
   6   5   7        5.56        9.04      3.65 o
   7   5   7       62.79       61.10      6.16 o
   8   5   7        9.57        9.38      4.56 o
   9   5   7        0.50       -1.63      4.68 o
 -10   6   7        3.40        8.15      5.62 o
  -9   6   7        1.20       -4.28      4.28 o
  -8   6   7       43.27       42.84      6.22 o
  -7   6   7       26.58       27.17      4.52 o
  -6   6   7       19.77       27.03      3.43 o
  -5   6   7       26.08       23.42      2.73 o
  -4   6   7      397.07      398.23      8.07 o
  -3   6   7        1.63        1.28      1.84 o
  -2   6   7      103.68      112.76      3.86 o
  -1   6   7        9.03        8.87      2.22 o
   0   6   7      869.32      826.20     10.61 o
   1   6   7      417.78      406.81      7.61 o
   2   6   7       35.73       38.35      3.09 o
   3   6   7      284.22      288.93      6.81 o
   4   6   7        4.69       -0.66      2.56 o
   5   6   7        7.53       12.11      3.54 o
   6   6   7       96.07      109.88      6.18 o
   7   6   7        0.90        6.92      4.04 o
   8   6   7       12.34       11.97      5.15 o
   9   6   7        7.17        3.51      6.25 o
 -10   7   7       17.22       13.57      5.87 o
  -9   7   7       19.66        9.85      5.07 o
  -8   7   7        0.55       -0.47      3.76 o
  -7   7   7        0.07       -0.47      3.30 o
  -6   7   7       35.59       37.56      4.04 o
  -5   7   7      117.51      118.47      4.74 o
  -4   7   7      124.58      123.50      4.23 o
  -3   7   7       37.10       35.87      3.18 o
  -2   7   7      955.91      908.81     11.63 o
  -1   7   7      886.24      866.59     13.76 o
   0   7   7        7.29        5.52      2.29 o
   1   7   7      778.17      790.83     11.35 o
   2   7   7      249.73      241.60      6.00 o
   3   7   7     3449.61     3276.79     38.74 o
   4   7   7      105.30      100.98      4.80 o
   5   7   7       86.28       83.02      5.16 o
   6   7   7       34.01       33.95      4.29 o
   7   7   7       79.95       83.26      6.44 o
   8   7   7        0.39        2.19      4.39 o
   9   7   7       10.79        5.89      6.48 o
 -10   8   7        4.10        7.04      5.07 o
  -9   8   7       33.82       33.70      4.98 o
  -8   8   7        0.68       -4.70      5.42 o
  -7   8   7       40.99       31.16      5.57 o
  -6   8   7       42.76       48.90      7.76 o
  -5   8   7       10.99        5.06      3.89 o
  -4   8   7      431.86      425.19      7.94 o
  -3   8   7        9.59       12.18      2.66 o
  -2   8   7     1318.16     1304.61     20.83 o
  -1   8   7      125.23      117.68      3.90 o
   0   8   7      457.62      445.44     10.22 o
   1   8   7      310.63      296.23      7.01 o
   2   8   7      389.60      383.52      8.18 o
   3   8   7       33.25       56.51      3.96 o
   4   8   7        0.26       -1.23      3.06 o
   5   8   7        7.61        7.40      3.86 o
   6   8   7        7.75       11.42      3.90 o
   7   8   7        1.34       -3.54      3.54 o
   8   8   7        0.02        2.19      4.12 o
   9   8   7        1.65       -0.45      5.32 o
 -10   9   7        0.37        4.32      8.45 o
  -9   9   7        9.66        6.67      8.28 o
  -8   9   7       11.93       11.42      3.82 o
  -7   9   7        0.93       -1.55      3.12 o
  -6   9   7        5.04        0.86      5.88 o
  -5   9   7       51.16       41.79      3.71 o
  -4   9   7       61.23       57.59      3.53 o
  -3   9   7       58.77       65.07      2.77 o
  -2   9   7        5.86        1.42      2.54 o
  -1   9   7       97.11       78.42      3.21 o
   0   9   7      176.13      188.44      4.22 o
   1   9   7      754.85      743.44     10.16 o
   2   9   7      292.56      283.86      9.70 o
   3   9   7      606.22      583.91     10.52 o
   4   9   7      360.20      360.96      8.20 o
   5   9   7      102.50       88.34      6.03 o
   6   9   7      128.43      128.35      6.97 o
   7   9   7        9.40        8.47      3.86 o
   8   9   7       40.50       44.60      7.86 o
   9   9   7        0.29       -4.69      4.69 o
 -10  10   7        7.14        6.48      4.69 o
  -9  10   7        0.81       -0.70      3.55 o
  -8  10   7       14.66        8.34      3.51 o
  -7  10   7       35.03       41.46      8.93 o
  -6  10   7       30.07       27.95      3.36 o
  -5  10   7        2.47        4.89      4.26 o
  -4  10   7       77.48       95.32      5.35 o
  -3  10   7      102.56       97.54      6.61 o
  -2  10   7      246.29      263.61      8.27 o
  -1  10   7        5.64        2.08      3.09 o
   0  10   7      522.84      546.05     11.96 o
   1  10   7       61.74       62.66      4.69 o
   2  10   7       17.12       20.82      2.93 o
   3  10   7        0.31       -0.50      2.50 o
   4  10   7      189.34      166.92      8.67 o
   5  10   7        4.30        4.39      2.95 o
   6  10   7       47.67       46.99      4.92 o
   7  10   7        0.12        2.14      3.64 o
   8  10   7        1.71        2.47      4.90 o
  -9  11   7        6.46        5.25      7.51 o
  -8  11   7        7.03        4.40      8.45 o
  -7  11   7        0.17       -3.97      4.26 o
  -6  11   7        3.42        3.77      5.40 o
  -5  11   7        4.98        4.38      4.26 o
  -4  11   7       38.05       40.81      5.62 o
  -3  11   7      171.16      167.78     12.06 o
  -2  11   7      105.08      103.02      5.56 o
  -1  11   7      167.36      150.25      6.24 o
   0  11   7      334.69      341.90      8.99 o
   1  11   7       27.92       28.62      4.34 o
   2  11   7     1530.16     1538.34     24.03 o
   3  11   7        1.27        2.92      2.94 o
   4  11   7        0.17       -1.00      2.31 o
   5  11   7        0.02        1.13      2.59 o
   6  11   7        3.35       -3.05      3.05 o
   7  11   7        2.47       -3.30      3.30 o
   8  11   7       23.10       23.03     10.08 o
  -9  12   7        0.04        1.23      5.19 o
  -8  12   7        1.19        2.10      6.34 o
  -7  12   7        0.68        2.21      4.34 o
  -6  12   7       46.92       46.09      6.17 o
  -5  12   7        0.62        6.71      4.10 o
  -4  12   7      619.93      616.91     17.03 o
  -3  12   7      502.25      488.69     11.86 o
  -2  12   7      123.66      113.65      5.48 o
  -1  12   7        1.35        3.12      2.90 o
   0  12   7      320.58      337.84      8.71 o
   1  12   7      101.98      101.46      5.27 o
   2  12   7      140.89      116.19      5.60 o
   3  12   7        2.74       -3.05      4.27 o
   4  12   7       81.22       85.78      5.71 o
   5  12   7        0.32       -1.49      3.82 o
   6  12   7        0.52       -2.47      2.79 o
   7  12   7        8.43        8.20      3.57 o
   8  12   7        4.02        1.00      3.82 o
  -9  13   7        1.22       -4.74      4.74 o
  -8  13   7        7.88        5.43      5.19 o
  -7  13   7       16.40       22.58      5.40 o
  -6  13   7       27.41       24.29      6.57 o
  -5  13   7       78.43       69.48      9.16 o
  -4  13   7      121.22      151.31      7.79 o
  -3  13   7      297.12      308.77      8.87 o
  -2  13   7       11.85        7.80      2.55 o
  -1  13   7       62.38       57.14      4.61 o
   0  13   7      120.67      116.14      7.62 o
   1  13   7      108.11       80.41     12.91 o
   2  13   7      116.09      115.81      7.77 o
   3  13   7        9.64        2.95      2.74 o
   4  13   7        3.75        1.91      3.55 o
   5  13   7        2.40       -6.10      6.10 o
   6  13   7        0.27        2.28      4.34 o
   7  13   7       14.52       17.60      4.95 o
   8  13   7        0.84        0.21      3.82 o
  -9  14   7        0.02       -3.29      4.83 o
  -8  14   7        8.36        1.86      6.81 o
  -7  14   7        1.42        3.07      4.46 o
  -6  14   7       21.24       17.26      6.57 o
  -5  14   7      224.29      216.06     21.37 o
  -4  14   7       79.87       69.49      9.86 o
  -3  14   7       44.62       39.15      6.32 o
  -2  14   7       32.70       35.26      6.42 o
  -1  14   7      149.03      145.39     10.12 o
   0  14   7       15.28       18.56      4.82 o
   1  14   7       73.81       73.35      6.77 o
   2  14   7       36.34       44.58     10.07 o
   3  14   7       88.21       86.93     13.15 o
   4  14   7       26.14       36.13     10.33 o
   5  14   7        0.46        5.64      7.98 o
   6  14   7        0.71        4.70      8.45 o
   7  14   7        0.96       -5.17      8.45 o
  -8  15   7        0.10       -3.82      3.82 o
  -7  15   7        3.28        2.57      3.82 o
  -6  15   7       75.80       97.96      6.02 o
  -5  15   7        8.31       11.27      9.39 o
  -4  15   7       40.04       46.96     11.27 o
  -3  15   7       23.71       40.38     10.80 o
  -2  15   7        6.06        5.52      4.74 o
  -1  15   7        0.29        1.28      5.40 o
   0  15   7       25.30       12.44      4.90 o
   1  15   7       13.08        8.90      4.41 o
   2  15   7        4.90        8.07      4.39 o
   3  15   7       33.92       19.03      6.28 o
   4  15   7       21.16       10.80      8.45 o
   5  15   7        1.41        0.94      7.04 o
   6  15   7        0.02        6.10      8.92 o
   7  15   7       10.68        1.88      8.92 o
  -8  16   7        1.58        1.41      9.39 o
  -7  16   7        0.01       12.68      9.86 o
  -6  16   7       10.82       16.91      9.86 o
  -5  16   7        0.43       11.74      8.92 o
  -4  16   7      106.32       92.51     14.56 o
  -3  16   7      225.01      187.84     18.31 o
  -2  16   7        1.31        2.70     11.74 o
  -1  16   7       14.27        8.26      7.04 o
   0  16   7       56.25       55.57      7.76 o
   1  16   7        0.10        0.60      5.90 o
   2  16   7       28.50       27.06      6.97 o
   3  16   7       16.00       34.32     10.80 o
   4  16   7        4.91       -2.35      7.04 o
   5  16   7        0.38       -6.57      6.57 o
   6  16   7        0.06       -6.10      7.98 o
  -7  17   7        3.03       -1.88      8.45 o
  -6  17   7        7.00       13.15      9.39 o
  -5  17   7      167.97      161.54     18.31 o
  -4  17   7       65.44       86.87     14.56 o
  -3  17   7       78.40       83.12     13.62 o
  -2  17   7        0.23       -0.81      4.85 o
  -1  17   7       13.37       30.34      6.66 o
   0  17   7        0.04       -2.14      6.34 o
   1  17   7       31.96       39.62      7.62 o
   2  17   7       73.31       86.60      9.61 o
   3  17   7        9.49        2.06      4.95 o
   4  17   7        2.21        4.23      7.98 o
   5  17   7        6.52       23.95     10.33 o
   6  17   7        0.35       -7.51      7.51 o
  -7  18   7        0.00        1.88      9.86 o
  -6  18   7        3.48        0.47      8.92 o
  -5  18   7       28.45       15.50     10.33 o
  -4  18   7        0.13       -4.23      6.57 o
  -3  18   7      108.05       90.63     15.03 o
  -2  18   7        1.98       14.56      8.92 o
  -1  18   7       12.71        3.57      5.47 o
   0  18   7       78.27       78.44      9.09 o
   1  18   7       71.03       92.55     10.12 o
   2  18   7       67.93       71.49      8.95 o
   3  18   7        2.26        0.43      5.28 o
   4  18   7        0.05        4.23      8.45 o
   5  18   7       23.47       24.42     11.27 o
   6  18   7        4.02        3.29      8.45 o
  -6  19   7        5.68       15.97     10.80 o
  -5  19   7        0.02       -4.23      8.45 o
  -4  19   7        0.95       12.68      9.39 o
  -3  19   7        2.38       -0.47      8.45 o
  -2  19   7       28.00        7.98      9.39 o
  -1  19   7        0.77       -4.07      4.95 o
   0  19   7        0.71        0.72      4.95 o
   1  19   7        6.70        4.28     10.33 o
   2  19   7       27.99       31.69     15.97 o
   3  19   7       20.86       28.65     10.80 o
   4  19   7        1.03       -7.04      7.04 o
   5  19   7        1.55        2.35      9.39 o
  -6  20   7        0.42       -7.51      9.86 o
  -5  20   7       15.78        6.10      9.86 o
  -4  20   7       44.61       22.07     11.27 o
  -3  20   7       26.80       15.97     10.80 o
  -2  20   7        1.12       -1.88      8.45 o
  -1  20   7       10.09        1.41      7.04 o
   0  20   7        1.00        1.68      5.47 o
   1  20   7        9.38       11.05      6.47 o
   2  20   7        6.02        7.39      6.47 o
   3  20   7       38.83       35.69     12.21 o
   4  20   7        0.11       -2.35      8.45 o
  -5  21   7       11.24       10.33     10.33 o
  -4  21   7        0.74       -7.04      7.04 o
  -3  21   7        4.63        0.47      8.45 o
  -2  21   7       16.00        4.23      9.39 o
  -1  21   7       12.42       21.13     10.33 o
   0  21   7       12.33       20.43      7.31 o
   1  21   7       11.44       21.68      7.62 o
   2  21   7       32.03       33.72      8.28 o
   3  21   7       25.36       37.10     12.21 o
  -4  22   7       12.95       15.03     11.27 o
  -3  22   7        0.23        9.39     10.80 o
  -2  22   7        5.39       16.91     10.80 o
  -1  22   7        0.03       -6.57      8.92 o
   0  22   7        0.02       -8.22     10.10 o
   1  22   7        1.74       -6.14      6.14 o
   2  22   7       22.85       14.56      9.86 o
  -2  23   7        0.31        1.41      9.86 o
  -1  23   7        2.60       -3.76      9.86 o
   0  23   7        2.15       -2.67      6.42 o
 -10   0   8        4.99        4.23      7.98 o
  -8   0   8      270.59      293.08     13.60 o
  -6   0   8      744.12      715.68     14.53 o
  -4   0   8     1009.35      996.47     18.71 o
  -2   0   8      309.53      287.97     11.65 o
   0   0   8      167.80      160.93      6.28 o
   2   0   8       90.93       75.32      4.69 o
   4   0   8      259.36      249.53     13.79 o
   6   0   8       34.09       50.76      5.98 o
   8   0   8       14.04        9.29      5.16 o
 -10   1   8        5.67       19.90      5.24 o
  -9   1   8        0.89       -1.95      3.97 o
  -8   1   8        4.94        4.99      4.28 o
  -7   1   8       14.77       12.49      3.20 o
  -6   1   8        2.28        5.34      2.39 o
  -5   1   8      134.97      151.30      4.69 o
  -4   1   8        0.19        5.95      2.41 o
  -3   1   8     1687.32     1666.53     17.62 o
  -2   1   8       31.11       27.41      2.59 o
  -1   1   8      127.21      103.77      4.64 o
   0   1   8      320.79      302.32      5.82 o
   1   1   8      996.22      938.13     11.55 o
   2   1   8      222.21      224.41      5.22 o
   3   1   8      189.10      182.17      5.32 o
   4   1   8       49.87       56.18      3.87 o
   5   1   8        7.25        3.71      2.72 o
   6   1   8       27.71       36.27      4.73 o
   7   1   8        8.68       11.35      3.48 o
   8   1   8        6.42        5.41      3.82 o
   9   1   8        8.92        9.77      4.70 o
 -10   2   8        9.45       11.56      4.94 o
  -9   2   8       17.87       14.12      5.76 o
  -8   2   8      151.99      129.28      9.42 o
  -7   2   8        0.17       -2.77      2.77 o
  -6   2   8      287.09      277.69      6.14 o
  -5   2   8      107.42      104.73      4.08 o
  -4   2   8      384.82      354.10      7.75 o
  -3   2   8       13.74       18.16      2.60 o
  -2   2   8      925.15      881.11     11.02 o
  -1   2   8      180.26      180.85      4.67 o
   0   2   8      161.03      176.66      4.65 o
   1   2   8       38.19       41.40      2.81 o
   2   2   8      721.58      685.02      9.59 o
   3   2   8      250.95      250.11      6.10 o
   4   2   8       38.57       41.96      5.53 o
   5   2   8       13.93       10.52      2.99 o
   6   2   8       80.99       85.02      4.86 o
   7   2   8       20.19       12.07      3.40 o
   8   2   8       48.73       53.35      5.83 o
   9   2   8        6.56        3.06      5.14 o
 -10   3   8        0.59       -2.83      4.48 o
  -9   3   8        0.99       -2.65      4.13 o
  -8   3   8       56.91       40.22      5.49 o
  -7   3   8        8.35       14.56      3.52 o
  -6   3   8       17.92       19.36      3.99 o
  -5   3   8       24.63       20.02      2.72 o
  -4   3   8      247.09      263.27      5.86 o
  -3   3   8      191.55      187.21      4.96 o
  -2   3   8      533.00      499.87      7.78 o
  -1   3   8      324.89      316.17      6.00 o
   0   3   8      263.47      270.78      5.61 o
   1   3   8        2.13       -0.27      1.78 o
   2   3   8       54.41       60.57      3.42 o
   3   3   8       72.33       78.71      4.56 o
   4   3   8      579.92      570.11      9.55 o
   5   3   8       49.45       38.52      3.68 o
   6   3   8       53.07       55.24      4.80 o
   7   3   8       15.60       17.54      4.06 o
   8   3   8        0.46        1.19      4.69 o
   9   3   8        0.01       -4.25      5.80 o
 -10   4   8        0.30       -0.75      4.78 o
  -9   4   8        0.35        5.66      4.33 o
  -8   4   8        5.74        1.18      3.88 o
  -7   4   8        1.85        2.05      3.80 o
  -6   4   8       69.42       69.15      4.12 o
  -5   4   8      148.03      159.26      5.20 o
  -4   4   8      626.12      601.82      9.64 o
  -3   4   8        6.78        6.99      2.33 o
  -2   4   8       77.34       64.15      3.20 o
  -1   4   8      203.00      187.87      4.71 o
   0   4   8      849.58      854.57     10.85 o
   1   4   8      198.15      183.67      4.84 o
   2   4   8       62.28       61.95      5.80 o
   3   4   8        1.98        1.49      2.31 o
   4   4   8      135.54      128.61      5.00 o
   5   4   8        8.14       10.01      3.13 o
   6   4   8       81.56       76.57      5.21 o
   7   4   8       35.52       40.05      5.22 o
   8   4   8       22.11       23.09      6.29 o
   9   4   8        1.13       -4.79      4.79 o
 -10   5   8        0.15        2.58      7.75 o
  -9   5   8       26.68       36.79      7.01 o
  -8   5   8       38.54       40.91      6.93 o
  -7   5   8       14.50       15.38      3.71 o
  -6   5   8        1.05        2.10      2.46 o
  -5   5   8      252.24      255.26      6.24 o
  -4   5   8      524.87      536.35      9.09 o
  -3   5   8      353.54      338.81      6.96 o
  -2   5   8     1653.84     1600.34     18.54 o
  -1   5   8      299.33      290.76      6.30 o
   0   5   8       80.35       82.62      3.78 o
   1   5   8       51.60       42.68      3.32 o
   2   5   8       10.78        8.77      2.69 o
   3   5   8      474.48      458.99      9.01 o
   4   5   8        1.42       -1.72      2.27 o
   5   5   8        2.47       -1.23      3.06 o
   6   5   8       13.06        9.55      3.75 o
   7   5   8        8.27        4.74      4.39 o
   8   5   8       33.81       37.82     14.56 o
   9   5   8        0.13       -7.27      8.25 o
 -10   6   8        2.47        5.28      7.04 o
  -9   6   8        0.18        3.21      5.87 o
  -8   6   8        3.19       -1.14      3.78 o
  -7   6   8        1.29       -6.53      7.10 o
  -6   6   8      140.04      132.94      6.85 o
  -5   6   8        1.81        8.66      2.40 o
  -4   6   8      291.99      289.61      6.67 o
  -3   6   8        6.10        6.38      2.43 o
  -2   6   8        8.57       14.27      2.56 o
  -1   6   8       57.18       52.46      3.19 o
   0   6   8      150.87      139.42      4.91 o
   1   6   8      377.69      347.26      8.33 o
   2   6   8        8.88        9.09      2.75 o
   3   6   8      447.68      439.20     10.52 o
   4   6   8      364.07      351.86      8.73 o
   5   6   8        2.11        8.25      3.58 o
   6   6   8        0.73        0.60      3.48 o
   7   6   8        0.88        1.88      3.82 o
   8   6   8        0.09        1.16      4.70 o
 -10   7   8        1.42       -0.86      9.63 o
  -9   7   8        2.32        4.23      5.19 o
  -8   7   8       15.31       19.91      4.49 o
  -7   7   8       62.75       59.78      8.27 o
  -6   7   8       49.20       52.28      5.10 o
  -5   7   8       35.34       38.87      4.66 o
  -4   7   8     1181.97     1170.11     16.40 o
  -3   7   8        0.02       -2.03      2.03 o
  -2   7   8     1612.52     1558.81     17.93 o
  -1   7   8      237.06      212.54      5.85 o
   0   7   8     3320.04     3210.36     34.42 o
   1   7   8        2.11        1.00      3.68 o
   2   7   8      127.80      144.72      5.64 o
   3   7   8      339.16      357.09      8.66 o
   4   7   8       59.51       56.99      4.18 o
   5   7   8      309.26      295.27     13.15 o
   6   7   8       91.20      105.47      6.24 o
   7   7   8        1.94        7.12      5.11 o
   8   7   8        7.26       -1.35      4.66 o
 -10   8   8        1.00        2.24      5.14 o
  -9   8   8        7.98       10.33      5.41 o
  -8   8   8        0.54       -1.55      3.73 o
  -7   8   8       79.42       82.26      8.21 o
  -6   8   8        0.01        1.67      3.34 o
  -5   8   8        6.80        9.31      2.79 o
  -4   8   8      221.56      210.29      5.95 o
  -3   8   8      212.55      212.63      8.05 o
  -2   8   8        0.11        2.33      2.73 o
  -1   8   8       91.77       91.95      4.50 o
   0   8   8      161.10      169.18      5.81 o
   1   8   8      329.69      314.41      7.73 o
   2   8   8        0.73        4.30      2.79 o
   3   8   8        2.90        2.63      3.34 o
   4   8   8       13.56       13.36      3.02 o
   5   8   8      208.36      204.63      7.67 o
   6   8   8       41.55       44.81      5.37 o
   7   8   8       77.76       84.16      6.73 o
   8   8   8        1.37       -4.20      4.20 o
 -10   9   8        4.37        0.52      5.07 o
  -9   9   8        0.01        2.90      4.19 o
  -8   9   8       26.65       40.93      5.00 o
  -7   9   8       17.03       20.77      4.10 o
  -6   9   8       46.95       57.57      4.79 o
  -5   9   8        1.38        3.19      2.86 o
  -4   9   8       89.99       98.77      4.72 o
  -3   9   8      314.77      321.72      7.44 o
  -2   9   8     1044.63     1006.67     18.27 o
  -1   9   8      195.83      188.57      5.58 o
   0   9   8     1442.70     1405.67     19.24 o
   1   9   8      765.71      764.48     12.67 o
   2   9   8      532.76      527.50     10.24 o
   3   9   8       17.89       14.39      2.88 o
   4   9   8      163.47      177.31      6.80 o
   5   9   8       47.98       44.96      4.50 o
   6   9   8       45.39       44.31      5.20 o
   7   9   8       11.08       13.70      7.62 o
   8   9   8        8.67        9.71      6.27 o
  -9  10   8        0.00        4.13      3.77 o
  -8  10   8       12.61        5.98      3.58 o
  -7  10   8        0.49        0.17      4.17 o
  -6  10   8      174.11      169.07      6.49 o
  -5  10   8      328.31      317.94      8.30 o
  -4  10   8       87.42       90.23     11.05 o
  -3  10   8      267.58      242.21      9.43 o
  -2  10   8      147.06      140.65      6.84 o
  -1  10   8      225.61      235.76      9.90 o
   0  10   8       25.37       35.43      4.37 o
   1  10   8      343.07      338.27      6.01 o
   2  10   8       86.35       76.08      4.32 o
   3  10   8      314.33      311.48      8.39 o
   4  10   8        1.60        2.40      2.93 o
   5  10   8       83.05       95.54      5.36 o
   6  10   8        4.41        7.04      3.84 o
   7  10   8        7.92        5.75      3.98 o
   8  10   8        8.69       10.68      4.96 o
  -9  11   8       13.74       18.93      6.42 o
  -8  11   8        5.83        3.23      5.12 o
  -7  11   8        4.23        0.00      4.40 o
  -6  11   8      180.49      209.27     11.27 o
  -5  11   8      197.89      174.41      9.99 o
  -4  11   8       33.44       31.60     16.91 o
  -3  11   8       34.30       31.58      4.46 o
  -2  11   8        9.27        5.47      3.20 o
  -1  11   8        0.01        1.00      3.25 o
   0  11   8      307.35      273.37      8.48 o
   1  11   8      495.60      446.67     11.07 o
   2  11   8        4.49        1.77      2.98 o
   3  11   8       11.53       12.06      3.55 o
   4  11   8      142.58      140.66      5.64 o
   5  11   8       40.68       34.05      3.88 o
   6  11   8       44.92       55.98      5.19 o
   7  11   8        0.08       -3.51      3.57 o
   8  11   8        0.02       -3.18      4.11 o
  -9  12   8        5.77        6.96      5.98 o
  -8  12   8        0.56       -4.74      4.74 o
  -7  12   8        1.17       -3.37      4.34 o
  -6  12   8       17.77       18.77      5.19 o
  -5  12   8       14.60       16.34      5.40 o
  -4  12   8       18.32       16.52      4.95 o
  -3  12   8      103.53      110.86      7.20 o
  -2  12   8       13.83        9.83      3.62 o
  -1  12   8      597.13      557.05     24.40 o
   0  12   8        3.07       -0.25      3.19 o
   1  12   8       10.58       11.60      4.41 o
   2  12   8       15.38       20.83      3.58 o
   3  12   8        0.45       -3.30      3.30 o
   4  12   8       12.75       13.00      3.90 o
   5  12   8       41.97       49.69      3.75 o
   6  12   8        2.62       -2.45      3.11 o
   7  12   8        1.28       -1.78      3.48 o
  -8  13   8        7.02       11.20      5.64 o
  -7  13   8        1.14       -3.82      7.75 o
  -6  13   8       10.01        6.67      4.53 o
  -5  13   8        4.24        0.26      4.26 o
  -4  13   8        9.82        5.67      4.26 o
  -3  13   8        0.57       -3.66      4.07 o
  -2  13   8       22.54       20.11      4.07 o
  -1  13   8        0.01       -1.25      4.13 o
   0  13   8       56.40       60.18      5.44 o
   1  13   8       10.27       14.18      3.25 o
   2  13   8       57.45       56.12      4.51 o
   3  13   8        1.73        8.45      3.58 o
   4  13   8       61.74       70.12      5.54 o
   5  13   8       41.95       56.64     11.04 o
   6  13   8        4.78        6.67     11.04 o
   7  13   8       25.83       23.11      5.84 o
  -8  14   8       19.52       22.49      5.74 o
  -7  14   8        1.42       -4.23      4.41 o
  -6  14   8      106.57      106.24      7.79 o
  -5  14   8        8.83       11.17      4.16 o
  -4  14   8       38.95       35.12      4.95 o
  -3  14   8        2.17        0.38      6.57 o
  -2  14   8       36.15       33.85      3.56 o
  -1  14   8        0.30       -3.41      4.47 o
   0  14   8        0.16       -0.54      7.04 o
   1  14   8      187.81      156.04     11.12 o
   2  14   8       17.80        5.81      4.69 o
   3  14   8        0.16       -2.14      5.28 o
   4  14   8       42.83       53.75     28.41 o
   5  14   8        0.32        0.77      4.46 o
   6  14   8       16.83       13.67      4.24 o
   7  14   8        0.08       -4.70      4.70 o
  -8  15   8        0.17       -5.40      5.40 o
  -7  15   8       30.81       33.07      6.57 o
  -6  15   8        1.18        3.56      3.82 o
  -5  15   8       35.25       47.15      4.36 o
  -4  15   8       12.02       13.62      9.39 o
  -3  15   8        3.79        4.70      7.98 o
  -2  15   8       61.93       67.47     18.08 o
  -1  15   8        0.85       -2.19      4.81 o
   0  15   8       17.98       23.12      6.20 o
   1  15   8        0.12       -3.23      4.47 o
   2  15   8       19.06       17.76      6.08 o
   3  15   8       50.99       65.61     10.33 o
   4  15   8       18.78       25.83     11.27 o
   5  15   8        5.20        7.51      8.45 o
   6  15   8        8.18       21.13     11.27 o
  -7  16   8        5.08       -7.98      7.98 o
  -6  16   8       14.70       15.03      9.86 o
  -5  16   8        8.08        7.98      9.39 o
  -4  16   8       18.55       17.84      9.86 o
  -3  16   8        5.48        5.17      8.45 o
  -2  16   8        4.46       -4.48      4.85 o
  -1  16   8       30.61       22.86      6.08 o
   0  16   8        2.72        6.16      5.28 o
   1  16   8        8.67        9.57      5.53 o
   2  16   8       73.57       92.76     15.97 o
   3  16   8       41.37       45.52      8.61 o
   4  16   8       43.37       53.06     13.15 o
   5  16   8        0.16       -7.04      7.98 o
   6  16   8       32.91       31.46     12.21 o
  -7  17   8        5.02        1.88      9.86 o
  -6  17   8        9.61       12.21     10.33 o
  -5  17   8        1.71       -2.82      7.51 o
  -4  17   8        6.54        7.98      8.45 o
  -3  17   8       20.08       20.66      9.86 o
  -2  17   8        0.59       -4.95      4.95 o
  -1  17   8       31.05       20.29      6.54 o
   0  17   8        2.79        9.24      6.57 o
   1  17   8       55.70       65.59      9.09 o
   2  17   8        2.76        6.10      5.98 o
   3  17   8       12.26       11.97      6.64 o
   4  17   8        0.78       -6.57      6.57 o
   5  17   8        0.65       -0.94      8.92 o
  -6  18   8        0.60       16.91     10.80 o
  -5  18   8       73.37       76.07     15.50 o
  -4  18   8        8.92        9.86      9.39 o
  -3  18   8        1.09       10.80      8.92 o
  -2  18   8        0.95        9.86      9.86 o
  -1  18   8        0.03       -5.60      5.64 o
   0  18   8       66.24       50.53      8.46 o
   1  18   8       29.48       26.66      7.33 o
   2  18   8       13.81       22.31      7.13 o
   3  18   8       38.63       41.68      8.79 o
   4  18   8        1.11        1.88      9.39 o
   5  18   8        1.31       -2.35      8.92 o
  -6  19   8        0.30        1.41      9.86 o
  -5  19   8        1.06       -7.51      7.51 o
  -4  19   8        2.56        0.00      9.86 o
  -3  19   8       13.71       11.27      9.39 o
  -2  19   8        0.46       -2.35      7.98 o
  -1  19   8       55.68       61.74     13.38 o
   0  19   8        0.12        1.84      7.28 o
   1  19   8       61.31       62.76      9.42 o
   2  19   8       14.07        9.59      6.75 o
   3  19   8        9.18       12.21      9.39 o
   4  19   8        9.22       -3.76      8.45 o
  -5  20   8        1.87       -0.47      9.86 o
  -4  20   8        0.39        3.29      9.86 o
  -3  20   8        0.66        6.10      8.92 o
  -2  20   8        5.05       -1.41      9.39 o
  -1  20   8       22.97       27.83      7.62 o
   0  20   8       31.61       39.22     17.61 o
   1  20   8       22.26       13.28      7.28 o
   2  20   8        0.89        5.67      6.42 o
   3  20   8       26.16       35.22     13.15 o
  -4  21   8        0.02       -1.88      8.92 o
  -3  21   8        0.08        6.57      9.86 o
  -2  21   8       17.35       35.69     13.15 o
  -1  21   8        0.41       -1.41      8.45 o
   0  21   8       30.93       36.38      8.56 o
   1  21   8       16.48        5.39     13.62 o
   2  21   8        0.13        0.60      6.62 o
  -2  22   8        2.99       11.27     10.80 o
  -1  22   8       23.19       50.72     14.56 o
   0  22   8        3.29       -2.11      6.20 o
  -9   0   9        6.97       12.68      8.45 o
  -7   0   9        0.02       -4.05      4.05 o
  -5   0   9      273.20      274.23      9.35 o
  -3   0   9      435.20      388.19     12.28 o
  -1   0   9      174.97      179.83      6.97 o
   1   0   9      442.93      426.73     10.70 o
   3   0   9       28.45       27.78      4.10 o
   5   0   9       76.64       78.07      9.10 o
   7   0   9       19.16       17.56      6.91 o
 -10   1   9        4.96       10.90      5.24 o
  -9   1   9       13.21       16.04      5.14 o
  -8   1   9       73.91       60.68      8.45 o
  -7   1   9        0.55        2.21      3.04 o
  -6   1   9       26.30       21.78      2.92 o
  -5   1   9      171.04      180.66      5.34 o
  -4   1   9     1070.47     1007.36     12.84 o
  -3   1   9       27.15       31.58      3.33 o
  -2   1   9      369.00      342.71      8.85 o
  -1   1   9      178.14      174.69      4.94 o
   0   1   9      226.70      208.69      5.24 o
   1   1   9      353.29      356.71      6.87 o
   2   1   9        0.70        0.12      1.99 o
   3   1   9      109.78      116.34      4.55 o
   4   1   9       97.14       98.66      4.82 o
   5   1   9        2.64        3.70      2.83 o
   6   1   9       56.02       61.09      4.67 o
   7   1   9        5.48        3.84      3.71 o
   8   1   9       18.42       17.10      4.48 o
 -10   2   9       38.45       42.71      6.77 o
  -9   2   9        7.64       20.33      5.68 o
  -8   2   9       37.85       27.39      5.42 o
  -7   2   9        3.98       -2.02      3.95 o
  -6   2   9      101.02       94.44      4.48 o
  -5   2   9      121.75      123.92      4.51 o
  -4   2   9      163.44      172.76      5.12 o
  -3   2   9      255.52      260.70      6.05 o
  -2   2   9      131.90      124.96      5.19 o
  -1   2   9      105.43      103.53      4.03 o
   0   2   9      549.21      518.32      8.30 o
   1   2   9       43.85       51.05      3.22 o
   2   2   9        0.32        3.37      2.18 o
   3   2   9      267.80      235.20      6.18 o
   4   2   9      221.19      204.62      7.54 o
   5   2   9        0.34       -2.64      2.64 o
   6   2   9       18.50       20.73      3.69 o
   7   2   9       23.24       27.15      4.56 o
   8   2   9        9.21       16.24      4.85 o
 -10   3   9        0.05       -3.70      4.84 o
  -9   3   9        0.97       -3.48      4.23 o
  -8   3   9        0.01       -1.37      3.95 o
  -7   3   9        0.40        5.96      3.51 o
  -6   3   9       39.20       28.58      3.77 o
  -5   3   9      153.81      138.18      4.96 o
  -4   3   9      827.24      781.74     13.24 o
  -3   3   9      680.69      673.62      9.89 o
  -2   3   9      272.64      261.24      6.02 o
  -1   3   9        0.16       -0.11      2.04 o
   0   3   9       20.55       15.33      2.50 o
   1   3   9      158.55      167.21      4.99 o
   2   3   9      657.32      588.95      9.66 o
   3   3   9        4.18        4.69      2.31 o
   4   3   9       85.15       77.93      4.44 o
   5   3   9       26.71       30.31      3.97 o
   6   3   9       32.97       38.26      4.58 o
   7   3   9       59.42       58.46      5.35 o
   8   3   9       12.31        9.18      5.54 o
 -10   4   9        0.51        0.80      5.46 o
  -9   4   9        6.43        3.20      5.41 o
  -8   4   9       67.32       70.34      6.39 o
  -7   4   9       54.38       55.96      5.74 o
  -6   4   9        8.24       11.84      4.81 o
  -5   4   9       55.22       67.65      4.18 o
  -4   4   9      210.51      218.99      6.10 o
  -3   4   9      232.01      228.48      6.28 o
  -2   4   9       16.27       18.19      2.97 o
  -1   4   9      394.95      384.26      7.81 o
   0   4   9       12.53       12.97      2.84 o
   1   4   9      132.58      126.90      5.06 o
   2   4   9      315.71      297.46      7.36 o
   3   4   9        1.39        1.24      2.59 o
   4   4   9       17.05       13.22      2.93 o
   5   4   9      128.74      136.03      6.22 o
   6   4   9        0.02       -3.44      3.54 o
   7   4   9        0.63       -3.37      3.85 o
   8   4   9        0.32        1.63      4.79 o
 -10   5   9       31.13       36.84      7.55 o
  -9   5   9        1.65        0.04      5.41 o
  -8   5   9        2.83        5.41      3.62 o
  -7   5   9       17.44       15.17      3.85 o
  -6   5   9      128.21      132.38      6.24 o
  -5   5   9        6.43        4.70      2.66 o
  -4   5   9     1404.11     1386.79     17.16 o
  -3   5   9      847.83      830.36     12.12 o
  -2   5   9     2209.22     2119.52     23.51 o
  -1   5   9      228.11      232.99      8.85 o
   0   5   9      179.97      190.75      5.63 o
   1   5   9       36.16       39.53      3.56 o
   2   5   9       28.52       25.25      3.18 o
   3   5   9        6.17        8.06      2.77 o
   4   5   9      207.36      196.26      6.37 o
   5   5   9       10.14        7.80      3.89 o
   6   5   9        0.04       -3.43      3.43 o
   7   5   9        8.49        8.32      4.70 o
   8   5   9        0.37       -2.44      4.92 o
 -10   6   9       13.70       15.18      6.28 o
  -9   6   9        0.68        9.66      5.64 o
  -8   6   9       19.10       14.61      4.68 o
  -7   6   9        4.65        6.07      4.13 o
  -6   6   9        1.59        2.24      3.37 o
  -5   6   9        0.10       -2.64      2.84 o
  -4   6   9      174.88      195.45      6.37 o
  -3   6   9       43.36       44.24      3.43 o
  -2   6   9      163.31      156.90      5.19 o
  -1   6   9        0.65        1.55      2.23 o
   0   6   9       29.52       28.40      4.45 o
   1   6   9      106.50      111.54      4.76 o
   2   6   9       29.51       34.58      3.60 o
   3   6   9       81.77       72.20      6.28 o
   4   6   9       31.52       35.72      3.96 o
   5   6   9        0.05       -3.46      3.46 o
   6   6   9        2.87        7.34      3.84 o
   7   6   9        2.77       -3.65      4.45 o
   8   6   9       16.53       18.35      5.88 o
  -9   7   9        1.31       -3.91      5.07 o
  -8   7   9        1.00        7.30      4.21 o
  -7   7   9      119.30      131.83      7.49 o
  -6   7   9        1.01        3.21      3.47 o
  -5   7   9      349.77      326.91      9.07 o
  -4   7   9        5.63        8.54      2.89 o
  -3   7   9        0.17       -0.53      2.42 o
  -2   7   9      592.64      590.26     10.55 o
  -1   7   9        6.75        1.26      2.91 o
   0   7   9      367.97      335.23      8.36 o
   1   7   9      584.42      539.62     10.89 o
   2   7   9      174.78      162.03      6.10 o
   3   7   9       12.61       11.92      2.98 o
   4   7   9        0.10        1.24      2.70 o
   5   7   9        9.46       14.00      3.98 o
   6   7   9        4.23        6.31      3.89 o
   7   7   9        4.79        1.87      4.60 o
   8   7   9        0.20        0.78      4.92 o
  -9   8   9        4.94        2.85      5.17 o
  -8   8   9        8.15        8.57      4.31 o
  -7   8   9        4.62        7.62      4.12 o
  -6   8   9       16.49       20.50      4.18 o
  -5   8   9      179.06      195.52      7.03 o
  -4   8   9        1.34       -0.03      3.38 o
  -3   8   9      650.51      639.50     11.54 o
  -2   8   9      246.62      240.03     10.51 o
  -1   8   9       48.82       37.26      3.55 o
   0   8   9      436.69      410.07      9.13 o
   1   8   9      264.41      256.85     10.90 o
   2   8   9        4.39        7.63      2.76 o
   3   8   9      108.66      104.11      7.25 o
   4   8   9        7.35        4.33      4.68 o
   5   8   9       40.03       35.93      7.66 o
   6   8   9       19.48       24.84      6.17 o
   7   8   9       33.36       33.37      5.63 o
   8   8   9       18.24       22.98      5.72 o
  -9   9   9        0.17        0.20      4.13 o
  -8   9   9       10.04       12.85      4.33 o
  -7   9   9       33.45       36.06      4.75 o
  -6   9   9      127.41      114.65     10.39 o
  -5   9   9      463.37      492.11     14.27 o
  -4   9   9       41.25       34.70      3.65 o
  -3   9   9       35.49       34.93      3.67 o
  -2   9   9      204.20      206.04      9.69 o
  -1   9   9      172.79      160.59      7.14 o
   0   9   9       15.91       12.51      2.81 o
   1   9   9        8.34       10.30      2.73 o
   2   9   9       13.61       11.34      2.90 o
   3   9   9       74.29       83.97      5.46 o
   4   9   9      170.92      161.86     11.05 o
   5   9   9        3.86        5.03      3.46 o
   6   9   9        2.50        1.53      4.11 o
   7   9   9        1.16        0.53      4.32 o
  -9  10   9        8.68       16.81      4.39 o
  -8  10   9       17.98       30.05      4.47 o
  -7  10   9        1.58        5.53      3.58 o
  -6  10   9        8.01        8.50      3.30 o
  -5  10   9      195.87      205.11      7.99 o
  -4  10   9       24.45       28.88      3.44 o
  -3  10   9      249.35      245.49      9.66 o
  -2  10   9      114.02      116.64      8.01 o
  -1  10   9      225.37      215.37      8.97 o
   0  10   9        2.48       -2.05      2.05 o
   1  10   9        2.54       -1.02      2.81 o
   2  10   9      103.49      118.28      5.02 o
   3  10   9       12.11        5.35      2.83 o
   4  10   9       30.11       36.60      4.07 o
   5  10   9       27.56       34.62      4.40 o
   6  10   9        1.25        1.34      3.89 o
   7  10   9        2.99       -1.98      4.02 o
  -9  11   9        0.43       -2.43      5.62 o
  -8  11   9        0.99        3.34      5.53 o
  -7  11   9        8.46       12.58      9.39 o
  -6  11   9       82.86       89.60     15.50 o
  -5  11   9        8.93        6.47      4.95 o
  -4  11   9      334.81      294.46     12.84 o
  -3  11   9      183.73      202.71      8.93 o
  -2  11   9      109.42      101.20      6.55 o
  -1  11   9      100.37      100.84      8.44 o
   0  11   9        0.14        2.93      5.78 o
   1  11   9       37.75       40.92      5.77 o
   2  11   9       27.52       30.92      4.34 o
   3  11   9       32.61       38.82      5.83 o
   4  11   9       45.11       49.93      4.27 o
   5  11   9        0.79        1.84      4.13 o
   6  11   9        1.30        0.52      3.61 o
   7  11   9        1.97       -4.06      4.06 o
  -8  12   9        0.11       -5.12      5.12 o
  -7  12   9        6.40        7.98      5.64 o
  -6  12   9        0.04        2.61      4.85 o
  -5  12   9        8.66        6.43      4.60 o
  -4  12   9        0.17       -4.06      4.06 o
  -3  12   9        0.66       -0.14      3.70 o
  -2  12   9       12.50       12.51      5.13 o
  -1  12   9       91.53       85.02      8.20 o
   0  12   9       12.37       18.22      4.19 o
   1  12   9        0.75        1.86      3.69 o
   2  12   9       14.88       14.17      4.17 o
   3  12   9       29.87       23.46      4.64 o
   4  12   9        1.83        1.85      4.04 o
   5  12   9        0.60        3.16      2.93 o
   6  12   9        4.68       12.70      4.10 o
   7  12   9        2.77        2.14      3.76 o
  -8  13   9        0.18        2.00      5.73 o
  -7  13   9        1.49       -2.35      5.64 o
  -6  13   9        2.32        0.00      4.69 o
  -5  13   9        3.13       10.80      5.12 o
  -4  13   9      155.56      145.84      9.38 o
  -3  13   9        6.96       10.09      3.94 o
  -2  13   9        1.68       -2.46      3.41 o
  -1  13   9       12.80        9.16      3.58 o
   0  13   9       26.77       29.33      4.33 o
   1  13   9        0.34        0.92      3.88 o
   2  13   9       43.93       66.57     11.87 o
   3  13   9       85.99       96.64      6.65 o
   4  13   9        4.24        7.29      5.81 o
   5  13   9       43.60       33.17      5.97 o
   6  13   9        4.52        5.65      6.34 o
  -8  14   9       19.44       15.91      6.04 o
  -7  14   9        0.28       -4.47      4.47 o
  -6  14   9        4.59        5.08      6.34 o
  -5  14   9        6.65        1.01      4.10 o
  -4  14   9        3.79        1.31      8.92 o
  -3  14   9       31.59       43.02      5.46 o
  -2  14   9       55.28       65.47      5.18 o
  -1  14   9       38.60       46.20      4.61 o
   0  14   9       52.62       55.57      4.69 o
   1  14   9       27.76       35.56      5.28 o
   2  14   9      115.11      136.54      8.44 o
   3  14   9        6.16        5.27      3.45 o
   4  14   9        4.43        7.16      3.85 o
   5  14   9       20.30       11.86      4.58 o
   6  14   9        6.80       14.98      5.08 o
  -7  15   9        0.86       -3.89      4.41 o
  -6  15   9        6.16       10.92      9.63 o
  -5  15   9        0.71       -3.40      3.40 o
  -4  15   9        5.49       -0.14      3.08 o
  -3  15   9        3.44       10.33      8.92 o
  -2  15   9       39.87       45.64     15.03 o
  -1  15   9        3.67        3.37      5.64 o
   0  15   9        4.70       -1.70      5.53 o
   1  15   9       47.69       60.34      8.95 o
   2  15   9        0.51        3.05      5.47 o
   3  15   9       11.27       13.46      6.47 o
   4  15   9        1.31       -1.41      8.45 o
   5  15   9       25.06       18.31     11.74 o
  -7  16   9        1.12        3.15      3.82 o
  -6  16   9        1.58        0.94      8.92 o
  -5  16   9       14.65       18.78     10.33 o
  -4  16   9       26.18       39.92     12.21 o
  -3  16   9        0.03        0.47      7.98 o
  -2  16   9        9.87        6.17      6.14 o
  -1  16   9       75.90       92.64     10.03 o
   0  16   9        2.16       -1.09      6.81 o
   1  16   9       83.71      109.00     10.96 o
   2  16   9       55.40       82.07     10.12 o
   3  16   9       25.14       34.45      8.92 o
   4  16   9       27.88       14.09      9.86 o
   5  16   9        0.38       -1.88      9.39 o
  -6  17   9        7.80        9.86     10.33 o
  -5  17   9        0.44        5.64      9.39 o
  -4  17   9        1.67        8.92      9.86 o
  -3  17   9        9.73        0.00      8.92 o
  -2  17   9        0.01        5.64      8.45 o
  -1  17   9       17.75       22.20     12.91 o
   0  17   9       14.21       24.50      7.22 o
   1  17   9       43.01       52.03     23.24 o
   2  17   9        0.01       -0.89     10.10 o
   3  17   9       32.64       19.78      9.39 o
   4  17   9       31.32       41.32     13.15 o
  -5  18   9        0.43       -2.35      8.45 o
  -4  18   9        2.01       -4.23      8.92 o
  -3  18   9        6.00        4.23      9.39 o
  -2  18   9        3.79       -0.94      8.92 o
  -1  18   9       15.39        9.20     10.33 o
   0  18   9       37.54       30.43      8.09 o
   1  18   9       10.77        7.81      6.47 o
   2  18   9       42.17       49.78      9.46 o
   3  18   9        0.91       -1.80      6.62 o
   4  18   9       18.23       12.21     10.33 o
  -5  19   9       18.30       22.54     11.74 o
  -4  19   9       20.13       29.58     12.21 o
  -3  19   9       15.37       15.97     11.27 o
  -2  19   9        5.09        5.64     10.33 o
  -1  19   9        7.42        7.59      6.80 o
   0  19   9        1.28        8.59      6.66 o
   1  19   9       28.37       51.09      9.35 o
   2  19   9        0.77        0.28      6.47 o
   3  19   9        3.74        5.64      9.39 o
  -3  20   9       29.26       29.11     12.21 o
  -2  20   9        5.95        7.04      9.39 o
  -1  20   9       20.27       38.51     13.15 o
   0  20   9        2.73       -1.55     11.27 o
   1  20   9       23.86       24.18      8.30 o
   2  20   9        9.37       18.55      7.97 o
  -2  21   9        0.15        5.17     10.80 o
  -1  21   9       15.08       21.13     12.68 o
   0  21   9        3.95        6.07      7.00 o
  -6   0  10        5.98        5.45      4.35 o
  -4   0  10      175.84      183.15      8.52 o
  -2   0  10       10.65        7.87      3.46 o
   0   0  10        3.98        3.64      3.32 o
   2   0  10      145.16       98.07      6.77 o
   4   0  10       11.17       13.58      4.42 o
   6   0  10        0.67       -4.18      4.18 o
   8   0  10        0.03       -4.52      5.23 o
  -9   1  10        7.05        5.52      5.14 o
  -8   1  10        9.19        7.17      4.77 o
  -7   1  10       27.99       25.83      5.53 o
  -6   1  10        4.52        0.97      3.01 o
  -5   1  10       28.16       42.18      3.81 o
  -4   1  10        5.40        1.79      2.50 o
  -3   1  10       41.15       40.61      3.27 o
  -2   1  10      478.31      468.64      8.28 o
  -1   1  10      256.92      246.77      6.00 o
   0   1  10      534.61      473.50      9.60 o
   1   1  10       76.13       72.57      4.15 o
   2   1  10      116.44      110.23      4.89 o
   3   1  10       99.00       91.88      7.11 o
   4   1  10        6.66        1.20      3.96 o
   5   1  10      164.90      165.47      6.43 o
   6   1  10       19.36       15.77      3.75 o
   7   1  10       17.83       16.65      3.97 o
   8   1  10       19.53       11.47      6.98 o
  -9   2  10        0.16       -4.26      4.59 o
  -8   2  10        1.19        2.96      4.33 o
  -7   2  10        2.14        9.94      3.91 o
  -6   2  10       16.89       22.58      3.69 o
  -5   2  10       52.88       43.02      4.23 o
  -4   2  10       16.14       14.01      3.04 o
  -3   2  10      301.37      292.91      6.99 o
  -2   2  10        9.72       10.08      2.57 o
  -1   2  10      350.69      339.26      7.02 o
   0   2  10      157.57      137.91      5.89 o
   1   2  10       14.17       18.45      4.66 o
   2   2  10       53.22       64.10      4.14 o
   3   2  10       17.56       15.66      3.17 o
   4   2  10        5.79       -0.17      2.78 o
   5   2  10        0.01       -0.04      3.30 o
   6   2  10        1.98       -2.81      3.49 o
   7   2  10        4.08        2.96      4.29 o
  -9   3  10        9.62        5.46      6.08 o
  -8   3  10       27.13       23.26      5.38 o
  -7   3  10      199.97      211.06      9.83 o
  -6   3  10       50.65       47.58      4.96 o
  -5   3  10       20.88       20.60      3.66 o
  -4   3  10        3.98        4.06      2.65 o
  -3   3  10       35.24       33.10      3.51 o
  -2   3  10       74.05       81.05      4.26 o
  -1   3  10        0.51        0.99      2.38 o
   0   3  10        2.45       -2.14      2.14 o
   1   3  10       29.21       32.34      3.51 o
   2   3  10        4.28       12.24      2.93 o
   3   3  10      149.17      134.74      6.16 o
   4   3  10       64.07       49.08      4.68 o
   5   3  10        0.34        1.23      3.26 o
   6   3  10        2.73       -0.33      3.59 o
   7   3  10        2.67       -1.40      3.90 o
  -9   4  10        0.21        7.04      6.08 o
  -8   4  10        0.94        9.95      5.89 o
  -7   4  10      109.32      126.45      6.81 o
  -6   4  10        1.10        2.45      3.47 o
  -5   4  10       15.27       12.93      3.06 o
  -4   4  10       59.74       56.69      4.10 o
  -3   4  10       41.07       45.34      4.17 o
  -2   4  10       14.63       17.32      3.16 o
  -1   4  10      792.52      750.04     11.65 o
   0   4  10      171.55      143.26      5.49 o
   1   4  10      456.62      413.03      8.98 o
   2   4  10       19.98       20.70      3.75 o
   3   4  10       10.04       14.69      4.47 o
   4   4  10        3.80        5.20      3.37 o
   5   4  10        3.20        6.12      3.48 o
   6   4  10       22.60       25.94      5.01 o
   7   4  10        1.67       -3.96      3.96 o
  -9   5  10       90.24      100.53     11.50 o
  -8   5  10        1.03        4.04      4.42 o
  -7   5  10      167.74      165.17      7.63 o
  -6   5  10        1.35        7.09      4.31 o
  -5   5  10      198.70      222.09      6.72 o
  -4   5  10       46.45       51.37      3.95 o
  -3   5  10       23.82       22.78      3.19 o
  -2   5  10      102.15      103.56      4.82 o
  -1   5  10        0.17        5.58      3.15 o
   0   5  10      114.46      128.34      5.69 o
   1   5  10       12.39        9.67      3.16 o
   2   5  10      170.97      180.54      6.66 o
   3   5  10       11.64       14.99      3.53 o
   4   5  10       82.34       90.61      6.34 o
   5   5  10      101.01       99.20      7.69 o
   6   5  10        8.62        4.49      5.42 o
   7   5  10        5.90       13.20      5.54 o
  -9   6  10        0.16       -4.95      4.95 o
  -8   6  10       12.99       11.76      4.75 o
  -7   6  10       17.58       21.24      4.74 o
  -6   6  10       40.95       48.87      5.53 o
  -5   6  10       51.60       52.01      4.01 o
  -4   6  10       72.87       63.29      4.20 o
  -3   6  10       51.78       50.79      3.85 o
  -2   6  10      100.26       84.56      4.81 o
  -1   6  10      595.87      563.63     11.16 o
   0   6  10        1.16        1.72      2.66 o
   1   6  10       40.78       32.41      3.77 o
   2   6  10        0.00       -2.91      2.91 o
   3   6  10        0.34        0.64      3.29 o
   4   6  10      197.54      209.17     14.64 o
   5   6  10        4.24        5.71      3.99 o
   6   6  10        0.00       -0.75      3.97 o
   7   6  10        0.22       -4.60      4.60 o
  -9   7  10        4.23       -4.30      5.14 o
  -8   7  10        6.14        4.54      4.46 o
  -7   7  10       89.29      107.08      7.11 o
  -6   7  10      432.71      417.79     12.54 o
  -5   7  10       61.53       63.49      5.56 o
  -4   7  10      609.49      568.40     16.39 o
  -3   7  10       10.09       15.22      3.59 o
  -2   7  10      172.53      165.03      6.75 o
  -1   7  10        2.61        0.84      3.89 o
   0   7  10      200.48      207.04      7.58 o
   1   7  10       68.21       59.78      4.91 o
   2   7  10        1.39        4.74      5.35 o
   3   7  10      110.42      117.28      6.42 o
   4   7  10       84.16       96.70      6.20 o
   5   7  10        2.03       -0.66      3.54 o
   6   7  10       34.98       41.13      5.59 o
   7   7  10        4.65       -4.20      4.88 o
  -9   8  10        0.67       -4.41     11.27 o
  -8   8  10       37.17       35.23      5.64 o
  -7   8  10       50.82       56.48      5.79 o
  -6   8  10        1.98        6.45      4.68 o
  -5   8  10      204.46      190.32      8.38 o
  -4   8  10       44.00       48.33      5.82 o
  -3   8  10       27.69       33.22      3.93 o
  -2   8  10      173.16      155.70      6.43 o
  -1   8  10        1.42       -2.79      2.79 o
   0   8  10        9.87       10.17      3.24 o
   1   8  10        3.70        1.62      2.97 o
   2   8  10      147.39      172.19      7.19 o
   3   8  10        8.30        6.14      3.42 o
   4   8  10       29.42       26.28      4.25 o
   5   8  10        2.57       -3.46      3.46 o
   6   8  10       36.33       34.68      5.78 o
   7   8  10        0.42        1.60      4.92 o
  -8   9  10        5.04       -0.44      4.18 o
  -7   9  10       17.31       23.37      4.64 o
  -6   9  10      137.52      137.16      7.11 o
  -5   9  10       43.28       47.78      4.92 o
  -4   9  10      310.60      308.87      8.68 o
  -3   9  10      120.25      111.48      8.59 o
  -2   9  10        7.27        6.23      3.73 o
  -1   9  10        2.82        0.09      2.77 o
   0   9  10       58.03       33.98      3.89 o
   1   9  10       32.44       33.99      4.07 o
   2   9  10      231.70      257.02      8.70 o
   3   9  10        0.19        0.55      3.37 o
   4   9  10        1.73        3.47      3.36 o
   5   9  10        1.48        3.08      3.64 o
   6   9  10        2.23       -1.26      4.10 o
   7   9  10        5.44        5.26      4.84 o
  -8  10  10        0.91        0.63      4.39 o
  -7  10  10       18.40       29.19      4.41 o
  -6  10  10       59.59       56.95      4.80 o
  -5  10  10       29.94       29.84      3.79 o
  -4  10  10       15.18       18.37      5.88 o
  -3  10  10       55.68       58.13      3.91 o
  -2  10  10       78.16       71.35      6.43 o
  -1  10  10       13.63       14.35      2.91 o
   0  10  10        1.46       -1.43      2.52 o
   1  10  10       11.62        4.82      2.82 o
   2  10  10        0.01       -0.25      3.93 o
   3  10  10        0.11       -1.51      3.11 o
   4  10  10       38.73       47.06      4.75 o
   5  10  10        0.78       -2.16      3.39 o
   6  10  10        1.50        6.34      4.55 o
  -8  11  10        6.36        9.66      6.32 o
  -7  11  10       97.83      103.71     10.33 o
  -6  11  10        8.48       -1.08      5.87 o
  -5  11  10       24.41       37.42      6.76 o
  -4  11  10       57.38       64.28      7.55 o
  -3  11  10        5.27        8.98      4.14 o
  -2  11  10        2.84       -1.18      4.59 o
  -1  11  10       64.13       53.37      5.86 o
   0  11  10      237.87      252.58     10.25 o
   1  11  10       29.66       26.50      5.14 o
   2  11  10       10.62        7.68      2.67 o
   3  11  10       91.34       92.49      6.57 o
   4  11  10       24.33       31.10      3.96 o
   5  11  10        0.23       -2.96      2.96 o
   6  11  10       32.26       31.57      5.03 o
  -8  12  10        4.11        7.75     12.21 o
  -7  12  10       33.39       35.08      8.45 o
  -6  12  10        2.03        6.44      5.64 o
  -5  12  10        0.88        2.06      5.87 o
  -4  12  10        0.33        2.98      6.57 o
  -3  12  10      103.15      104.51      7.70 o
  -2  12  10        5.56        3.69      3.99 o
  -1  12  10       42.65       55.17      7.14 o
   0  12  10        5.42        1.31      4.06 o
   1  12  10       12.40       13.75      4.34 o
   2  12  10        4.23        1.47      4.06 o
   3  12  10       14.16       12.22      6.31 o
   4  12  10        7.60        1.30      4.42 o
   5  12  10        8.16        2.85      4.55 o
   6  12  10        8.09       16.98      5.55 o
  -7  13  10        0.59       -4.17      5.07 o
  -6  13  10        0.79       -4.60      4.60 o
  -5  13  10       21.69       26.25      9.16 o
  -4  13  10       70.94       74.76      7.54 o
  -3  13  10       16.55       14.22      6.39 o
  -2  13  10       38.84       50.42      5.80 o
  -1  13  10        8.19        7.01      4.13 o
   0  13  10       13.76       13.59      4.33 o
   1  13  10        0.01        2.56      3.91 o
   2  13  10      102.91      105.10      7.13 o
   3  13  10        0.68        2.48      4.73 o
   4  13  10        1.49       -2.86      4.19 o
   5  13  10        6.09        2.27      7.51 o
  -7  14  10       16.85        6.73      5.55 o
  -6  14  10       12.55       11.79      5.62 o
  -5  14  10        1.79       -0.75      4.47 o
  -4  14  10        0.57        0.03      4.41 o
  -3  14  10       51.45       59.12      6.52 o
  -2  14  10       24.29       25.26      4.50 o
  -1  14  10       15.09        8.86      4.66 o
   0  14  10       63.13       72.48      5.83 o
   1  14  10       35.43       37.02      8.73 o
   2  14  10        0.15        3.09      3.99 o
   3  14  10        0.27       -1.31      3.69 o
   4  14  10        0.00       -0.70      3.83 o
   5  14  10        0.07       -2.50      4.70 o
  -6  15  10        2.18       -3.47      7.51 o
  -5  15  10        0.22        1.70      8.45 o
  -4  15  10        3.61        3.50      5.64 o
  -3  15  10       56.77       55.29      5.50 o
  -2  15  10       94.60      108.88      9.64 o
  -1  15  10       54.74       60.62      4.79 o
   0  15  10        0.04       -1.60      7.28 o
   1  15  10       19.23        7.84      7.98 o
   2  15  10       10.25       11.51      7.28 o
   3  15  10        4.25        2.82      6.64 o
   4  15  10        5.32        8.45      9.86 o
  -6  16  10        0.01        1.54      3.82 o
  -5  16  10        0.11       -3.76      8.92 o
  -4  16  10        0.28       22.07     10.80 o
  -3  16  10        2.71        2.82      9.39 o
  -2  16  10        0.93       -4.61      5.62 o
  -1  16  10        7.22        5.72      6.62 o
   0  16  10       10.33        2.25      7.04 o
   1  16  10        0.83       -5.87      5.87 o
   2  16  10        0.64        1.23      7.98 o
   3  16  10       20.05        0.05      9.63 o
   4  16  10        4.94        4.23     10.80 o
  -5  17  10        0.48       -0.94     10.33 o
  -4  17  10        4.46       -1.41      8.92 o
  -3  17  10       34.61       30.52     12.68 o
  -2  17  10        0.02        0.47      8.92 o
  -1  17  10       16.14       17.69      7.33 o
   0  17  10        9.50        4.30      6.28 o
   1  17  10        3.61       -2.28      6.08 o
   2  17  10        8.59        6.67      6.80 o
   3  17  10        0.54       -0.53      6.47 o
  -4  18  10        1.98        6.57     10.33 o
  -3  18  10       32.41       30.99     12.21 o
  -2  18  10        1.34        1.41      9.86 o
  -1  18  10       21.40       20.32     12.21 o
   0  18  10        1.82        7.75      8.22 o
   1  18  10        0.22       -3.30      5.95 o
   2  18  10        0.08       -4.60      6.81 o
  -3  19  10        0.59        0.47      8.92 o
  -2  19  10       16.49       19.25     11.74 o
  -1  19  10        7.77        3.05      6.64 o
   0  19  10        2.96        4.91      6.86 o
   1  19  10        7.16        2.10      8.22 o
  -9   0  11        0.53       12.21      9.39 o
  -7   0  11        0.70        0.00      7.51 o
  -5   0  11      195.07      227.41      9.91 o
  -3   0  11      567.81      544.69     19.03 o
  -1   0  11       82.50       80.21      6.44 o
   1   0  11       70.52       59.63      6.03 o
   3   0  11        5.02        2.58      4.14 o
   5   0  11      126.02      139.74     13.77 o
   7   0  11        0.11       -5.21      5.21 o
  -9   1  11        0.67        5.82      6.47 o
  -8   1  11        1.45        1.41      5.87 o
  -7   1  11        1.34        2.61      4.24 o
  -6   1  11       17.83        9.73      3.54 o
  -5   1  11       34.83       40.81      4.40 o
  -4   1  11       34.22       44.86      4.09 o
  -3   1  11        2.25        8.77      4.68 o
  -2   1  11       48.07       38.53      3.77 o
  -1   1  11        5.77        5.95      2.90 o
   0   1  11       31.72       36.03      3.73 o
   1   1  11       40.62       36.20      3.77 o
   2   1  11        0.72       -0.87      2.79 o
   3   1  11      103.77      109.30      5.45 o
   4   1  11       72.09       71.95      4.97 o
   5   1  11        0.26        0.57      3.17 o
   6   1  11       10.26        3.63      4.09 o
   7   1  11        1.57        2.34      4.32 o
  -9   2  11        2.06       -3.34      5.87 o
  -8   2  11        1.66       -3.19      4.45 o
  -7   2  11       21.39       31.12      6.07 o
  -6   2  11       32.03       40.07      4.52 o
  -5   2  11       66.79       62.84      4.89 o
  -4   2  11        4.72        0.92      2.94 o
  -3   2  11      436.03      416.34     10.40 o
  -2   2  11       88.56       87.93      5.15 o
  -1   2  11        4.99        0.47      2.89 o
   0   2  11       17.73       35.76      4.17 o
   1   2  11        3.48        4.16      3.07 o
   2   2  11        2.11       -0.40      3.48 o
   3   2  11      286.14      260.75      8.51 o
   4   2  11       20.27       19.92      4.05 o
   5   2  11        0.29       -1.71      3.39 o
   6   2  11        4.44        7.41      4.32 o
   7   2  11       53.44       39.52      5.56 o
  -9   3  11        2.94       -0.10      5.98 o
  -8   3  11        1.69        4.78      4.56 o
  -7   3  11        3.38        0.30      4.91 o
  -6   3  11        1.43        2.83      3.57 o
  -5   3  11       33.60       39.75      4.29 o
  -4   3  11       80.01       74.75      5.04 o
  -3   3  11       48.74       50.58      4.46 o
  -2   3  11        0.67       -0.22      2.85 o
  -1   3  11       39.52       25.28      3.75 o
   0   3  11       29.63       39.92      4.17 o
   1   3  11        7.89        6.80      3.27 o
   2   3  11      110.70       97.24      5.72 o
   3   3  11       19.58       20.56      4.00 o
   4   3  11       35.80       30.53      4.42 o
   5   3  11       29.44       27.09      4.72 o
   6   3  11      163.64      169.78      7.90 o
   7   3  11        0.06       -4.10      4.10 o
  -9   4  11        0.07       -1.21      4.90 o
  -8   4  11        1.55       -4.39      4.39 o
  -7   4  11       28.81       46.23      5.38 o
  -6   4  11       50.73       50.35      5.19 o
  -5   4  11        5.44        9.68      3.51 o
  -4   4  11        1.19        3.44      3.16 o
  -3   4  11       18.87       19.65      3.72 o
  -2   4  11       30.70       36.44      3.96 o
  -1   4  11      161.21      147.90      6.11 o
   0   4  11      256.67      237.45      7.65 o
   1   4  11       97.50       86.10      5.33 o
   2   4  11      139.04      138.29      6.39 o
   3   4  11       48.66       59.87      5.09 o
   4   4  11        6.10        2.82      3.62 o
   5   4  11       92.81      112.32      6.59 o
   6   4  11        5.49       15.66      5.16 o
   7   4  11        2.16        7.50      9.13 o
  -8   5  11       15.47        6.14      4.82 o
  -7   5  11        9.03       11.61      5.45 o
  -6   5  11        2.73        6.14      5.19 o
  -5   5  11        0.41        2.25      3.18 o
  -4   5  11        4.61        3.24      5.59 o
  -3   5  11        0.11        0.18      2.95 o
  -2   5  11       13.63       10.95      3.30 o
  -1   5  11       64.51       57.51      4.51 o
   0   5  11       51.49       57.46      4.60 o
   1   5  11        0.57       -1.58      2.86 o
   2   5  11        0.26       -1.02      3.07 o
   3   5  11       13.93       11.44      4.74 o
   4   5  11      111.68      115.67      7.11 o
   5   5  11       10.35       12.74      4.66 o
   6   5  11       83.36      100.83      7.60 o
  -8   6  11       20.45       23.41      5.74 o
  -7   6  11        2.18       10.48      4.63 o
  -6   6  11        3.03        2.17      4.02 o
  -5   6  11        8.83        7.23      4.13 o
  -4   6  11       14.15       15.04      3.96 o
  -3   6  11       10.23       10.26      3.35 o
  -2   6  11        2.60       -0.09      2.88 o
  -1   6  11       27.54       19.46      3.54 o
   0   6  11      165.02      181.45      7.61 o
   1   6  11      115.64       94.31      6.19 o
   2   6  11       43.12       36.15      4.79 o
   3   6  11        0.58       -0.66      3.51 o
   4   6  11       10.29       15.13      4.42 o
   5   6  11       23.21       32.91      5.30 o
   6   6  11        8.48       13.21      5.12 o
  -8   7  11        0.92        0.78      4.44 o
  -7   7  11      179.57      182.83      9.07 o
  -6   7  11       35.06       39.44      5.51 o
  -5   7  11        8.24        7.43      5.53 o
  -4   7  11       14.16        9.19      3.67 o
  -3   7  11      133.92      136.47      8.74 o
  -2   7  11       10.08        8.90      3.49 o
  -1   7  11      117.69      124.81      6.36 o
   0   7  11        0.52        4.36      3.41 o
   1   7  11       66.46       69.25      5.50 o
   2   7  11        4.23        1.68      3.37 o
   3   7  11        1.94       -3.25      3.43 o
   4   7  11       31.68       35.67      5.04 o
   5   7  11       15.31       12.67      4.63 o
   6   7  11       59.90       53.90      6.22 o
  -8   8  11        0.96        3.05      4.59 o
  -7   8  11       34.34       43.53      5.64 o
  -6   8  11        0.44       -3.94      3.94 o
  -5   8  11        0.69        5.39      3.86 o
  -4   8  11      228.25      238.17     10.71 o
  -3   8  11       14.13       13.01      4.07 o
  -2   8  11       32.50       42.73      4.54 o
  -1   8  11       20.61       13.07      3.62 o
   0   8  11       23.95       27.62      4.10 o
   1   8  11        0.01        1.77      3.48 o
   2   8  11       49.65       52.20      5.06 o
   3   8  11       27.08       30.50      4.57 o
   4   8  11       58.25       62.59      5.67 o
   5   8  11        7.96        6.51      4.34 o
   6   8  11       58.40       60.29      6.95 o
  -8   9  11        9.31        8.44      7.09 o
  -7   9  11       23.41       17.81      5.30 o
  -6   9  11       62.08       57.37      5.77 o
  -5   9  11        2.41        0.16      3.51 o
  -4   9  11        1.73        0.74      3.11 o
  -3   9  11       76.49       85.35      5.69 o
  -2   9  11        3.81        4.79      3.24 o
  -1   9  11      165.74      152.36      6.52 o
   0   9  11        1.46       -2.47      2.92 o
   1   9  11      145.49      131.57      6.78 o
   2   9  11       71.44       59.88      5.09 o
   3   9  11        0.42       -1.77      3.66 o
   4   9  11        3.11       -0.52      3.44 o
   5   9  11        0.97       -3.08      3.92 o
   6   9  11        5.04        0.67      8.25 o
  -7  10  11        0.35        5.71      3.99 o
  -6  10  11       12.63       20.99      4.08 o
  -5  10  11       24.98       24.79      6.55 o
  -4  10  11        9.38        3.50      4.93 o
  -3  10  11        4.14        4.82      2.87 o
  -2  10  11      155.13      156.44      8.82 o
  -1  10  11        9.16        6.30      3.05 o
   0  10  11       38.54       32.01      5.15 o
   1  10  11       81.69       83.19      5.14 o
   2  10  11       96.58      106.60      5.84 o
   3  10  11       12.66       10.85      3.72 o
   4  10  11       37.35       40.69      4.98 o
   5  10  11        4.19        5.38      4.01 o
  -7  11  11        1.02        2.60      6.08 o
  -6  11  11       45.91       32.62      7.10 o
  -5  11  11        0.08       -2.04      5.07 o
  -4  11  11       98.23      100.83      9.11 o
  -3  11  11        7.42        2.82      5.76 o
  -2  11  11       63.90       60.63      9.64 o
  -1  11  11        6.16       10.53      5.14 o
   0  11  11       30.65       19.83      5.17 o
   1  11  11        1.40        8.23      2.72 o
   2  11  11        9.53        8.74      3.03 o
   3  11  11        1.47       -3.53      3.93 o
   4  11  11       65.37       67.26      5.23 o
   5  11  11        1.63       -1.57      3.63 o
  -7  12  11        8.51        4.54      5.98 o
  -6  12  11       11.07        2.82      5.73 o
  -5  12  11        3.05        6.22      5.73 o
  -4  12  11       13.02       16.91      5.82 o
  -3  12  11        0.01       -3.82      3.99 o
  -2  12  11        0.24        3.78      7.41 o
  -1  12  11        0.06       -3.93      3.93 o
   0  12  11       58.19       72.44      6.65 o
   1  12  11       11.66       11.94      4.64 o
   2  12  11        0.11        2.84      4.31 o
   3  12  11        2.39        3.00      4.87 o
   4  12  11       13.65       20.04      6.16 o
   5  12  11       16.28       17.88      3.88 o
  -6  13  11       10.94        9.86      6.08 o
  -5  13  11       20.22       16.53      6.57 o
  -4  13  11       26.52       44.93      7.11 o
  -3  13  11        0.18        8.36      5.19 o
  -2  13  11        0.34       -3.73      4.20 o
  -1  13  11        1.13       -1.95      4.63 o
   0  13  11        0.11       -2.83      5.31 o
   1  13  11        0.05        6.62      4.54 o
   2  13  11       28.57       25.52      5.37 o
   3  13  11        3.74        0.99      6.76 o
   4  13  11       15.39       12.62      5.99 o
  -6  14  11        0.45       -2.49      5.12 o
  -5  14  11        5.25        4.95      5.12 o
  -4  14  11       11.01       10.05      5.47 o
  -3  14  11       12.87        6.07      5.64 o
  -2  14  11        9.56       17.57      4.83 o
  -1  14  11       45.85       36.78      5.31 o
   0  14  11        2.55       -2.95      3.94 o
   1  14  11       18.40       21.22      5.07 o
   2  14  11       30.41       32.63      5.45 o
   3  14  11       21.59       14.35      4.92 o
   4  14  11        0.50        1.37      4.50 o
  -5  15  11        3.06        1.51      4.76 o
  -4  15  11       13.05        4.11      4.76 o
  -3  15  11       21.93       13.16      5.00 o
  -2  15  11       17.52       17.60      4.82 o
  -1  15  11        6.84        5.59      4.00 o
   0  15  11        0.01       -3.56      3.56 o
   1  15  11        9.69        2.42      3.53 o
   2  15  11        1.33       -2.06      4.49 o
   3  15  11       22.02       21.98      4.72 o
  -4  16  11        5.60       -7.98      7.98 o
  -3  16  11       15.32       37.57     13.15 o
  -2  16  11        0.01        3.29      9.86 o
  -1  16  11        1.22        2.37      6.28 o
   0  16  11       29.01       25.73      8.09 o
   1  16  11       14.63       -3.52      6.34 o
   2  16  11        0.99       10.55      7.80 o
  -3  17  11       26.25       21.60     11.27 o
  -2  17  11        5.12        3.29     10.33 o
  -1  17  11        7.85        8.71      7.51 o
   0  17  11        1.99       -0.26     10.10 o
   1  17  11        0.89       -2.71      8.22 o
  -2  18  11        2.95        5.17     10.80 o
  -1  18  11       10.84       24.30      8.79 o
   0  18  11       11.27        6.77      7.76 o
  -8   0  12        0.00       -7.51      7.51 o
  -6   0  12       35.89       37.30      7.42 o
  -4   0  12        0.02        3.40      4.48 o
  -2   0  12       76.39      109.31     12.04 o
   0   0  12        8.44        9.69      4.70 o
   2   0  12        8.82        5.64      4.55 o
   4   0  12       45.37       32.69      6.22 o
   6   0  12       10.89        5.45      5.99 o
  -8   1  12        0.50       -4.70      7.98 o
  -7   1  12        0.00       -1.96      4.40 o
  -6   1  12        6.37        6.74      3.71 o
  -5   1  12       47.30       48.10      4.92 o
  -4   1  12       28.60       30.22      4.54 o
  -3   1  12      112.81      105.67      6.04 o
  -2   1  12      130.81      126.34      6.55 o
  -1   1  12      134.23      145.50     10.36 o
   0   1  12      198.36      169.16      7.12 o
   1   1  12      224.02      230.38      7.37 o
   2   1  12       73.24       78.17      5.07 o
   3   1  12       45.29       51.59      5.20 o
   4   1  12       52.22       59.32      5.53 o
   5   1  12      106.06      109.39      7.02 o
   6   1  12        1.64       -0.77      4.62 o
  -8   2  12       12.48       13.80      5.52 o
  -7   2  12       21.71       19.52      5.48 o
  -6   2  12        6.03        8.72      4.24 o
  -5   2  12      118.62      121.03      6.43 o
  -4   2  12       15.36       18.32      3.99 o
  -3   2  12        7.97        8.33      3.52 o
  -2   2  12       28.53       34.73      4.89 o
  -1   2  12        4.70       12.17      3.91 o
   0   2  12        0.15        0.76      3.19 o
   1   2  12      181.91      177.64      7.31 o
   2   2  12       17.34       14.55      3.96 o
   3   2  12        3.80       -0.89      3.57 o
   4   2  12       11.90       17.11      4.31 o
   5   2  12        0.14       -1.06      4.10 o
   6   2  12       16.48       12.03      4.68 o
  -8   3  12       24.38       15.11      5.49 o
  -7   3  12        0.26       -3.87      3.87 o
  -6   3  12        8.44        2.02      3.85 o
  -5   3  12        5.22       10.12      4.30 o
  -4   3  12       15.89        6.13      3.85 o
  -3   3  12      147.17      141.83      6.53 o
  -2   3  12      131.78      138.99      7.00 o
  -1   3  12       31.90       29.94      4.16 o
   0   3  12        4.72        6.07      3.44 o
   1   3  12        4.19       11.64      3.60 o
   2   3  12       81.09       81.97      5.73 o
   3   3  12      149.13      157.69      9.05 o
   4   3  12        9.70        8.43      4.13 o
   5   3  12        6.76        8.04      4.35 o
   6   3  12       16.43       18.65      5.10 o
  -8   4  12        2.80       -2.99      4.90 o
  -7   4  12        5.09       -0.49      4.87 o
  -6   4  12        4.17        5.51      3.72 o
  -5   4  12        2.38       -3.23      3.23 o
  -4   4  12       14.53       16.04      5.55 o
  -3   4  12        1.62       -1.13      3.78 o
  -2   4  12       10.78       11.22      3.85 o
  -1   4  12      147.81      151.62      8.32 o
   0   4  12        1.71        3.58      3.39 o
   1   4  12      133.16      146.58      6.80 o
   2   4  12        6.47        7.70      3.74 o
   3   4  12       48.69       55.41      5.23 o
   4   4  12       19.03       19.97      4.47 o
   5   4  12        0.21       -0.75      5.42 o
  -8   5  12        0.58       -2.61      4.75 o
  -7   5  12       10.89        2.42      4.19 o
  -6   5  12       13.92       13.25      4.54 o
  -5   5  12       44.73       45.56      4.75 o
  -4   5  12       69.60       75.78      5.39 o
  -3   5  12       38.29       39.20      5.28 o
  -2   5  12       36.26       35.43      4.29 o
  -1   5  12       62.49       67.79      5.19 o
   0   5  12       33.57       34.22      4.37 o
   1   5  12       44.33       59.30      5.03 o
   2   5  12      146.45      142.66     10.51 o
   3   5  12        0.96        6.39      4.26 o
   4   5  12        8.36        7.57      4.53 o
   5   5  12        2.82        2.64      4.75 o
  -7   6  12        3.98        0.50      4.61 o
  -6   6  12       30.68       31.72      7.42 o
  -5   6  12        5.38       -2.09      3.84 o
  -4   6  12        4.95       13.20      4.06 o
  -3   6  12       12.32        9.36      3.84 o
  -2   6  12       37.91       42.59      5.06 o
  -1   6  12       34.77       28.06      4.60 o
   0   6  12        9.81        8.72      3.92 o
   1   6  12      120.73      107.56      6.85 o
   2   6  12        8.45       13.35      4.31 o
   3   6  12       61.23       66.15      6.19 o
   4   6  12       79.28      105.90      7.50 o
   5   6  12       27.72       27.64      5.76 o
  -7   7  12        1.28       -0.32      4.49 o
  -6   7  12        2.92        4.76      4.54 o
  -5   7  12        8.55       12.16      6.28 o
  -4   7  12       27.52       20.22      4.25 o
  -3   7  12       63.97       66.39      5.53 o
  -2   7  12        0.21       -0.05      4.41 o
  -1   7  12        1.33        2.27      3.50 o
   0   7  12      138.07      138.89      7.09 o
   1   7  12        1.37       -0.98      4.47 o
   2   7  12        7.69       14.61      5.29 o
   3   7  12        0.09       -1.83      3.77 o
   4   7  12      320.13      388.74     12.23 o
   5   7  12        1.48       -2.96      4.48 o
  -7   8  12        0.81        1.09      4.59 o
  -6   8  12        2.63        7.93      4.49 o
  -5   8  12       18.24       14.39      4.59 o
  -4   8  12       80.93       79.16      6.85 o
  -3   8  12       29.58       41.29      4.65 o
  -2   8  12        5.96        3.00      3.54 o
  -1   8  12        7.49       15.97      3.89 o
   0   8  12      122.68      112.91      6.58 o
   1   8  12       28.93       34.78      6.85 o
   2   8  12       53.15       64.89      5.70 o
   3   8  12        2.91       -2.96      6.10 o
   4   8  12        2.41        4.42      4.43 o
   5   8  12        0.05       -3.96      4.25 o
  -7   9  12        6.91       10.78      4.63 o
  -6   9  12       59.28       65.02      6.17 o
  -5   9  12        0.40       -3.69      3.69 o
  -4   9  12       16.52       13.80      6.27 o
  -3   9  12       12.41        6.54      3.45 o
  -2   9  12       60.23       59.81      8.79 o
  -1   9  12        0.48       -2.90      2.90 o
   0   9  12       21.24       36.22      5.35 o
   1   9  12       10.04        6.03      3.69 o
   2   9  12      186.14      187.22      8.11 o
   3   9  12       12.67       18.13      4.54 o
   4   9  12       44.34       51.09      5.69 o
  -6  10  12        2.10       -1.06      3.49 o
  -5  10  12        1.38        9.11      4.14 o
  -4  10  12        0.09       -0.32      4.95 o
  -3  10  12        0.27        0.18      3.59 o
  -2  10  12       46.18       46.23      7.66 o
  -1  10  12        5.69        0.97      3.08 o
   0  10  12        1.24        2.53      3.18 o
   1  10  12        0.15       -4.95      4.95 o
   2  10  12        5.57        4.18      3.60 o
   3  10  12        8.03       11.31      4.23 o
   4  10  12        0.04        0.32      5.15 o
  -6  11  12        0.33       -0.91      5.98 o
  -5  11  12        5.47       -6.79      8.45 o
  -4  11  12       16.46        7.04      5.87 o
  -3  11  12        4.18       -1.18      4.55 o
  -2  11  12        3.74        4.80      4.96 o
  -1  11  12        0.53       -0.70      5.59 o
   0  11  12       22.67       19.69      5.52 o
   1  11  12        4.91        7.71      3.21 o
   2  11  12        1.18       -2.26      3.01 o
   3  11  12      152.55      178.69      7.30 o
   4  11  12       18.68       17.66      6.57 o
  -6  12  12       17.63        5.44      7.04 o
  -5  12  12        9.07       10.19      9.86 o
  -4  12  12        2.81        6.15      6.08 o
  -3  12  12        0.20       -4.46      4.92 o
  -2  12  12        0.09       -6.33      6.33 o
  -1  12  12       72.39       73.65      7.34 o
   0  12  12       25.16       26.14      6.46 o
   1  12  12        1.99        5.73      4.93 o
   2  12  12        0.38       -3.24      4.63 o
   3  12  12       66.28       79.34     12.95 o
  -5  13  12        0.16        2.03      5.73 o
  -4  13  12        1.48       -5.55      6.34 o
  -3  13  12        0.01       -5.20      6.57 o
  -2  13  12        0.39        0.57      4.49 o
  -1  13  12        1.12       -3.81      4.29 o
   0  13  12       25.70       16.98      5.28 o
   1  13  12       19.25       22.63      5.84 o
   2  13  12        0.18        4.58      4.98 o
   3  13  12        7.08       -0.57      7.55 o
  -4  14  12       13.51       20.50     10.33 o
  -3  14  12        3.72        2.79      6.10 o
  -2  14  12       40.47       45.47      6.14 o
  -1  14  12        0.01       -0.63      4.39 o
   0  14  12        2.06       -0.56      4.59 o
   1  14  12       60.24       65.04      7.58 o
   2  14  12       14.94       15.14      5.40 o
  -3  15  12        8.09        7.77     10.33 o
  -2  15  12        2.76        2.21      4.64 o
  -1  15  12        3.56        8.47      4.56 o
   0  15  12        6.35       -0.61      4.41 o
   1  15  12        0.11       -3.84      4.18 o
  -2  16  12        5.62       -7.51      8.45 o
  -1  16  12        0.11        2.63      7.13 o
   0  16  12        6.19        8.92      7.95 o
  -7   0  13        2.92        5.17      8.92 o
  -5   0  13        0.26        8.49      5.98 o
  -3   0  13        0.32        4.23      5.47 o
  -1   0  13      163.02      188.22     20.50 o
   1   0  13       11.83       11.02      4.98 o
   3   0  13       14.59       12.66      5.67 o
   5   0  13       72.15       85.18     11.03 o
  -7   1  13        0.74        2.11      6.31 o
  -6   1  13        2.71        0.87      4.32 o
  -5   1  13        2.46        7.60      3.77 o
  -4   1  13       18.24       15.27      4.09 o
  -3   1  13       14.74       10.39      3.79 o
  -2   1  13        3.29       12.35      3.83 o
  -1   1  13      145.26      135.09      6.72 o
   0   1  13        3.09        5.57      3.59 o
   1   1  13      107.61       93.32      6.19 o
   2   1  13        0.10       -2.75      3.56 o
   3   1  13      102.98      121.56      7.41 o
   4   1  13       39.37       56.36      5.93 o
   5   1  13        4.20       -2.28      8.13 o
  -7   2  13        0.01       -3.13      4.83 o
  -6   2  13        1.93       -1.65      4.01 o
  -5   2  13        9.88        3.76      3.84 o
  -4   2  13        0.53       -3.27      3.27 o
  -3   2  13       32.15       38.95      4.67 o
  -2   2  13        7.42        2.91      3.62 o
  -1   2  13        6.10        7.11      3.75 o
   0   2  13       57.33       44.93      4.99 o
   1   2  13       65.38       69.86      5.71 o
   2   2  13        6.07        2.11      3.84 o
   3   2  13       77.70       90.63      6.51 o
   4   2  13       21.27       23.11      5.11 o
  -7   3  13        8.25       11.64      6.06 o
  -6   3  13        0.59       -4.21      4.61 o
  -5   3  13        2.48        0.41      4.37 o
  -4   3  13       37.51       42.56      4.88 o
  -3   3  13        0.11       -0.56      3.79 o
  -2   3  13       21.19       24.18      4.12 o
  -1   3  13       15.90       24.24      4.31 o
   0   3  13       20.98       19.94      4.12 o
   1   3  13       26.57       22.24      4.31 o
   2   3  13       11.11        7.14      6.52 o
   3   3  13        1.46        0.91      3.93 o
   4   3  13       23.56       16.54      4.83 o
  -7   4  13        2.04        3.04      6.80 o
  -6   4  13        6.18        1.73      4.04 o
  -5   4  13        5.90        4.26      3.73 o
  -4   4  13       16.93       27.36      5.81 o
  -3   4  13       88.38       97.49      8.11 o
  -2   4  13       33.58       41.74      4.83 o
  -1   4  13       21.64        9.41      3.62 o
   0   4  13        9.73       14.81      4.06 o
   1   4  13       18.83       15.80      5.32 o
   2   4  13      237.68      266.04      9.34 o
   3   4  13       10.75        9.37      4.30 o
   4   4  13       10.01        8.99      5.63 o
  -7   5  13        6.76        4.34      4.44 o
  -6   5  13        2.85        6.49      4.15 o
  -5   5  13       28.78       39.60      5.49 o
  -4   5  13       28.61       35.94      4.74 o
  -3   5  13        1.86        4.61      3.65 o
  -2   5  13      112.76      125.16      6.65 o
  -1   5  13       74.37       73.75      8.41 o
   0   5  13        5.95       12.50      3.78 o
   1   5  13       16.19       16.19      4.69 o
   2   5  13       22.32       24.89      5.33 o
   3   5  13        1.47       -4.39      4.39 o
   4   5  13       15.96       26.28      9.76 o
  -6   6  13        1.12        4.77      6.42 o
  -5   6  13       64.47       62.36      6.66 o
  -4   6  13       11.16        7.50      4.30 o
  -3   6  13        0.00        1.52      3.83 o
  -2   6  13        7.35        8.90      4.03 o
  -1   6  13       21.87       14.65      4.44 o
   0   6  13      102.08      108.15      7.02 o
   1   6  13       22.63       13.26      5.42 o
   2   6  13       11.87        1.88      4.48 o
   3   6  13        2.22        5.68      4.60 o
   4   6  13       98.35      114.37     10.64 o
  -6   7  13        0.17       -1.73      4.55 o
  -5   7  13        9.90       15.68      5.16 o
  -4   7  13        9.97       15.21      4.50 o
  -3   7  13       15.40       26.26      4.79 o
  -2   7  13       11.74       12.59      4.27 o
  -1   7  13      132.85      150.83      9.08 o
   0   7  13        0.09       -3.27      3.58 o
   1   7  13      187.23      208.78      9.12 o
   2   7  13        0.94       -0.44      4.23 o
   3   7  13       31.91       35.47      5.71 o
   4   7  13        0.26        2.47      4.55 o
  -6   8  13        0.16       -1.07      4.39 o
  -5   8  13        0.90        4.69      4.38 o
  -4   8  13       19.09       12.60      8.95 o
  -3   8  13       83.76       90.71     10.62 o
  -2   8  13       24.86       31.82      4.78 o
  -1   8  13        6.16        1.45      5.22 o
   0   8  13       50.15       49.33      5.33 o
   1   8  13        0.13        7.06      4.25 o
   2   8  13       60.10       63.64      6.18 o
   3   8  13        5.38        0.48      4.34 o
  -5   9  13        0.52       -0.73      4.17 o
  -4   9  13       16.96       27.26      5.10 o
  -3   9  13       42.76       47.89      5.02 o
  -2   9  13       11.46       14.33      4.06 o
  -1   9  13       70.01       74.20      5.76 o
   0   9  13       45.20       41.69      5.08 o
   1   9  13      204.16      231.39     17.28 o
   2   9  13       32.94       48.78      5.58 o
   3   9  13       20.13       24.92      6.30 o
  -5  10  13        9.73        7.38      4.02 o
  -4  10  13       33.19       29.88      4.52 o
  -3  10  13       39.37       41.36      4.76 o
  -2  10  13       54.84       60.00      5.49 o
  -1  10  13       17.90       17.82      4.06 o
   0  10  13        2.92        7.99      3.77 o
   1  10  13       15.07        9.24      4.95 o
   2  10  13       35.97       44.06      5.18 o
   3  10  13        0.01       -3.77      3.92 o
  -4  11  13        3.61        7.28      6.20 o
  -3  11  13        0.02       -5.15      5.65 o
  -2  11  13       18.46       19.51      6.07 o
  -1  11  13       33.72       40.05      6.96 o
   0  11  13        0.13        5.28      5.41 o
   1  11  13       24.60       19.50      3.80 o
   2  11  13       67.39       66.37      9.15 o
  -4  12  13       14.77       29.50      7.55 o
  -3  12  13        9.68       13.49      6.42 o
  -2  12  13        3.33        6.20      5.18 o
  -1  12  13       20.69       12.98      5.75 o
   0  12  13      100.20      132.37     14.49 o
   1  12  13        0.09        1.74      5.41 o
  -3  13  13        0.02        0.38      5.75 o
  -2  13  13        8.06        5.33      8.15 o
  -1  13  13        1.89       -4.61      4.82 o
   0  13  13       22.90       26.75      6.38 o
  -6   0  14       13.42        1.20      6.32 o
  -4   0  14       75.26      112.43     18.08 o
  -2   0  14      200.30      183.70     35.69 o
   0   0  14        8.65       10.56      7.09 o
   2   0  14        4.01        1.77      9.16 o
  -6   1  14        2.80        4.00      5.02 o
  -5   1  14       46.26       56.08      6.52 o
  -4   1  14        6.69       10.89      4.46 o
  -3   1  14       15.37       21.62      4.78 o
  -2   1  14        1.91        2.40      3.97 o
  -1   1  14       84.95       90.83      6.56 o
   0   1  14       70.13       65.71      6.02 o
   1   1  14       28.98       34.74      5.14 o
   2   1  14       18.46       14.33      4.64 o
   3   1  14        0.03       -0.96      4.45 o
  -6   2  14       30.71       50.64      6.98 o
  -5   2  14       18.24       27.10      5.03 o
  -4   2  14       24.48       13.70      4.48 o
  -3   2  14        3.33        5.06      4.26 o
  -2   2  14       26.21       34.21      5.19 o
  -1   2  14        2.61        0.11      3.87 o
   0   2  14       30.88       27.48      4.83 o
   1   2  14       22.86       26.64      5.03 o
   2   2  14        4.90        5.07      4.24 o
   3   2  14       20.75       18.95      5.04 o
  -5   3  14        0.03        0.99      4.01 o
  -4   3  14       79.25       82.73      6.31 o
  -3   3  14      211.83      240.19      9.04 o
  -2   3  14       40.03       62.91      5.74 o
  -1   3  14       55.14       66.15      5.95 o
   0   3  14        0.52        0.44      4.18 o
   1   3  14       80.04       86.69      6.42 o
   2   3  14        6.48        7.60      4.27 o
   3   3  14      102.20      114.72      8.77 o
  -5   4  14        0.16        7.73      4.57 o
  -4   4  14        4.40        7.52      4.23 o
  -3   4  14       24.38       34.92      5.09 o
  -2   4  14        0.23        1.86      4.09 o
  -1   4  14       10.09       18.27      4.65 o
   0   4  14        5.90        8.12      4.87 o
   1   4  14       22.34       15.62      4.54 o
   2   4  14        1.71       -4.44      4.44 o
   3   4  14       58.72       64.60      6.26 o
  -5   5  14       22.40       31.47      5.36 o
  -4   5  14        9.09        0.29      3.82 o
  -3   5  14      145.34      173.69      7.82 o
  -2   5  14       31.81       49.80      5.26 o
  -1   5  14      357.30      405.93     13.23 o
   0   5  14       36.52       48.53      6.82 o
   1   5  14        7.36        9.74      7.79 o
   2   5  14        5.09       -0.60      4.63 o
  -5   6  14        0.11        7.21      4.83 o
  -4   6  14        2.19        4.41      5.83 o
  -3   6  14        1.34        1.14      5.76 o
  -2   6  14        8.06        3.17      4.45 o
  -1   6  14       12.43       17.88      4.94 o
   0   6  14        1.48       -5.49      5.49 o
   1   6  14        0.87       -3.50      4.35 o
   2   6  14        0.01       -4.25      4.25 o
  -4   7  14       24.05       27.44      5.22 o
  -3   7  14        3.99        0.95      4.25 o
  -2   7  14        9.72       10.31      4.33 o
  -1   7  14       77.69       85.27      8.34 o
   0   7  14        1.94        2.47      4.47 o
   1   7  14       37.95       30.62      5.50 o
   2   7  14       71.89      101.71      7.47 o
  -4   8  14       24.96       35.84      5.74 o
  -3   8  14        0.40       -4.05      4.05 o
  -2   8  14       24.15       36.37      6.44 o
  -1   8  14        0.51        4.00      4.03 o
   0   8  14       38.52       48.94      5.74 o
   1   8  14       29.55       26.11      5.31 o
  -3   9  14        1.23        0.51      3.84 o
  -2   9  14       15.79       17.67      4.54 o
  -1   9  14        2.60        3.75      4.07 o
   0   9  14       43.68       50.51      5.59 o
   1   9  14        1.21        3.46      4.97 o
  -2  10  14       31.70       26.68      4.57 o
  -1  10  14       18.71       23.67      4.46 o
   0  10  14       12.56        6.17      3.94 o
  -3   0  15        8.28        8.87      7.33 o
  -1   0  15       83.93       94.43     10.93 o
  -3   1  15       11.07        3.19      4.50 o
  -2   1  15        0.13       -4.24      4.24 o
  -1   1  15       17.73       27.69      6.01 o
   0   1  15       13.16       18.35      5.00 o
  -3   2  15        7.63        3.58      4.52 o
  -2   2  15       20.79       28.06      5.13 o
  -1   2  15        0.90       -2.31      5.73 o
   0   2  15       53.49       81.09      6.82 o
  -3   3  15        7.84        9.54      4.57 o
  -2   3  15        0.18       -4.00      4.00 o
  -1   3  15        2.00        6.91      4.49 o
   0   3  15       26.73       28.60      7.00 o
  -2   4  15       27.55       35.22      5.45 o
  -1   4  15        0.57       -0.03      4.20 o
 
